# Supplementary material for: Recruitment Dynamics of the Relict Palm, Jubaea chilensis: Intricate and Pervasive Effects of Invasive Herbivores and Nurse Shrubs in Central Chile
Source: PLoS One. 2015 Jul 28;10(7):e0133559. doi: 10.1371/journal.pone.0133559 (PMC4517911; doi:10.1371/journal.pone.0133559)
Supplement: S1 Table — (XLSX) [file pone.0133559.s001.xlsx]

## Sheet: Dataset
	ID	Site	Herbivore regime	Cover treatment	Shrub species	Month	Year	N days	Soil humidity (%)	Canopy cover (%)	Length (cm)	Number of leaves	Biomass (g)	Seedling Survival (1=alive; 0=dead)	cause of mortality	Herbivory (1=present; 0=absent)	% of damage	Seedling growth	Long	Lat
20	325	1	Unfenced	Under shrub	Acacia caven	July	2005	0			13.9	1	0.72697	1		0	0	0	-71.0774	-32.906
48	627	1	Unfenced	Open canopy	Acacia caven	July	2005	0			17.6	1	0.92048	1		0	0	0	-71.0774	-32.906
73	868	1	Fenced	Under shrub	Acacia caven	July	2005	0			10	1	0.523	1		0	0	0	-71.0774	-32.906
80	239	1	Fenced	Open canopy	Acacia caven	July	2005	0			18.5	1	0.96755	1		0	0	0	-71.0774	-32.906
20	325	1	Unfenced	Under shrub	Acacia caven	August	2005	8			0	0	0	0	herbivory	1	100	-1	-71.0774	-32.906
48	627	1	Unfenced	Open canopy	Acacia caven	August	2005	8			0	0	0	0	herbivory	1	100	-1	-71.0774	-32.906
73	868	1	Fenced	Under shrub	Acacia caven	August	2005	8			10	1	0.523	1		0	0	0	-71.0774	-32.906
80	239	1	Fenced	Open canopy	Acacia caven	August	2005	8			18.5	1	0.96755	1		0	0	0	-71.0774	-32.906
20	325	1	Unfenced	Under shrub	Acacia caven	August	2005	25			0	0	0	0	herbivory	0	0	0	-71.0774	-32.906
48	627	1	Unfenced	Open canopy	Acacia caven	August	2005	25			0	0	0	0	herbivory	0	0	0	-71.0774	-32.906
73	868	1	Fenced	Under shrub	Acacia caven	August	2005	25			10.5	1	0.54915	1		0	0	0.05	-71.0774	-32.906
80	239	1	Fenced	Open canopy	Acacia caven	August	2005	25			19.2	1	1.00416	1		0	0	0.0378378	-71.0774	-32.906
20	325	1	Unfenced	Under shrub	Acacia caven	September	2005	46	12.8395	80.1405	0	0	0	0	herbivory	0	0	0	-71.0774	-32.906
48	627	1	Unfenced	Open canopy	Acacia caven	September	2005	46	7.30805	0	0	0	0	0	herbivory	0	0	0	-71.0774	-32.906
73	868	1	Fenced	Under shrub	Acacia caven	September	2005	46	19.0727	75.9348	10.5	1	0.54915	1		0	0	0	-71.0774	-32.906
80	239	1	Fenced	Open canopy	Acacia caven	September	2005	46	14.1294	4.61776	20.5	1	1.07215	1		0	0	0.0677083	-71.0774	-32.906
20	325	1	Unfenced	Under shrub	Acacia caven	October	2005	75			0	0	0	0	herbivory	0	0	0	-71.0774	-32.906
48	627	1	Unfenced	Open canopy	Acacia caven	October	2005	75			0	0	0	0	herbivory	0	0	0	-71.0774	-32.906
73	868	1	Fenced	Under shrub	Acacia caven	October	2005	75			10.5	1	0.54915	1		0	0	0	-71.0774	-32.906
80	239	1	Fenced	Open canopy	Acacia caven	October	2005	75			33	2	1.7259	1		0	0	0	-71.0774	-32.906
20	325	1	Unfenced	Under shrub	Acacia caven	November	2005	111	1.7014		0	0	0	0	herbivory	0	0	0	-71.0774	-32.906
48	627	1	Unfenced	Open canopy	Acacia caven	November	2005	111	0.819799		0	0	0	0	herbivory	0	0	0	-71.0774	-32.906
73	868	1	Fenced	Under shrub	Acacia caven	November	2005	111	4.50556		10.5	1	0.54915	1		0	0	0	-71.0774	-32.906
80	239	1	Fenced	Open canopy	Acacia caven	November	2005	111	1.02766		39.4	2	2.06062	1		0	0	0	-71.0774	-32.906
20	325	1	Unfenced	Under shrub	Acacia caven	December	2005	153			0	0	0	0	herbivory	0	0	0	-71.0774	-32.906
48	627	1	Unfenced	Open canopy	Acacia caven	December	2005	153			0	0	0	0	herbivory	0	0	0	-71.0774	-32.906
73	868	1	Fenced	Under shrub	Acacia caven	December	2005	153			10.5	1	0.54915	1		0	0	0	-71.0774	-32.906
80	239	1	Fenced	Open canopy	Acacia caven	December	2005	153			53.4	3	2.79282	1		0	0	0	-71.0774	-32.906
20	325	1	Unfenced	Under shrub	Acacia caven	January	2006	182	1.76031		0	0	0	0	herbivory	0	0	0	-71.0774	-32.906
48	627	1	Unfenced	Open canopy	Acacia caven	January	2006	182	0.444979		0	0	0	0	herbivory	0	0	0	-71.0774	-32.906
73	868	1	Fenced	Under shrub	Acacia caven	January	2006	182	2.09836		0	0	0	0	desiccation	0	0	0	-71.0774	-32.906
80	239	1	Fenced	Open canopy	Acacia caven	January	2006	182	0.434134		56.5	3	2.95495	1		0	0	0	-71.0774	-32.906
20	325	1	Unfenced	Under shrub	Acacia caven	March	2006	237	2.00662		0	0	0	0	herbivory	0	0	0	-71.0774	-32.906
48	627	1	Unfenced	Open canopy	Acacia caven	March	2006	237	0.299534		0	0	0	0	herbivory	0	0	0	-71.0774	-32.906
73	868	1	Fenced	Under shrub	Acacia caven	March	2006	237	0.904729		0	0	0	0	desiccation	0	0	0	-71.0774	-32.906
80	239	1	Fenced	Open canopy	Acacia caven	March	2006	237	0.631088		60.8	3	3.17984	1		0	0	0	-71.0774	-32.906
20	325	1	Unfenced	Under shrub	Acacia caven	January	2007	526			0	0	0	0	herbivory	0	0	0	-71.0774	-32.906
48	627	1	Unfenced	Open canopy	Acacia caven	January	2007	526			0	0	0	0	herbivory	0	0	0	-71.0774	-32.906
73	868	1	Fenced	Under shrub	Acacia caven	January	2007	526			0	0	0	0	desiccation	0	0	0	-71.0774	-32.906
80	239	1	Fenced	Open canopy	Acacia caven	January	2007	526			81.2	4	4.24676	1		0	0	0	-71.0774	-32.906
18	817	1	Unfenced	Under shrub	Acacia caven	July	2005	0			7.5	1	0.39225	1		0	0	0	-71.0772	-32.906
40	344	1	Unfenced	Open canopy	Acacia caven	July	2005	0			21.1	1	1.10353	1		0	0	0	-71.0772	-32.906
54	771	1	Fenced	Under shrub	Acacia caven	July	2005	0			20	1	1.046	1		0	0	0	-71.0772	-32.906
83	27	1	Fenced	Open canopy	Acacia caven	July	2005	0			19.4	1	1.01462	1		0	0	0	-71.0772	-32.906
18	817	1	Unfenced	Under shrub	Acacia caven	August	2005	8			0	0	0	0	herbivory	1	100	-1	-71.0772	-32.906
40	344	1	Unfenced	Open canopy	Acacia caven	August	2005	8			0	0	0	0	herbivory	1	100	-1	-71.0772	-32.906
54	771	1	Fenced	Under shrub	Acacia caven	August	2005	8			20	1	1.046	1		0	0	0	-71.0772	-32.906
83	27	1	Fenced	Open canopy	Acacia caven	August	2005	8			19.5	1	1.01985	1		0	0	0.00515464	-71.0772	-32.906
18	817	1	Unfenced	Under shrub	Acacia caven	August	2005	25			0	0	0	0	herbivory	0	0	0	-71.0772	-32.906
40	344	1	Unfenced	Open canopy	Acacia caven	August	2005	25			0	0	0	0	herbivory	0	0	0	-71.0772	-32.906
54	771	1	Fenced	Under shrub	Acacia caven	August	2005	25			21	1	1.0983	1		0	0	0.05	-71.0772	-32.906
83	27	1	Fenced	Open canopy	Acacia caven	August	2005	25			21.5	1	1.12445	1		0	0	0.102564	-71.0772	-32.906
18	817	1	Unfenced	Under shrub	Acacia caven	September	2005	46	18.237	64.2823	0	0	0	0	herbivory	0	0	0	-71.0772	-32.906
40	344	1	Unfenced	Open canopy	Acacia caven	September	2005	46	19.6378	0	0	0	0	0	herbivory	0	0	0	-71.0772	-32.906
54	771	1	Fenced	Under shrub	Acacia caven	September	2005	46	12.2924	76.7706	21.5	1	1.12445	1		0	0	0.0238095	-71.0772	-32.906
83	27	1	Fenced	Open canopy	Acacia caven	September	2005	46	18.6453	0	22.3	1	1.16629	1		0	0	0.0372093	-71.0772	-32.906
18	817	1	Unfenced	Under shrub	Acacia caven	October	2005	75			0	0	0	0	herbivory	0	0	0	-71.0772	-32.906
40	344	1	Unfenced	Open canopy	Acacia caven	October	2005	75			0	0	0	0	herbivory	0	0	0	-71.0772	-32.906
54	771	1	Fenced	Under shrub	Acacia caven	October	2005	75			22	1	1.1506	1		0	0	0	-71.0772	-32.906
83	27	1	Fenced	Open canopy	Acacia caven	October	2005	75			35	2	1.8305	1		0	0	0	-71.0772	-32.906
18	817	1	Unfenced	Under shrub	Acacia caven	November	2005	111	3.5095		0	0	0	0	herbivory	0	0	0	-71.0772	-32.906
40	344	1	Unfenced	Open canopy	Acacia caven	November	2005	111	1.53644		0	0	0	0	herbivory	0	0	0	-71.0772	-32.906
54	771	1	Fenced	Under shrub	Acacia caven	November	2005	111	2.77778		22.5	1	1.17675	1		0	0	0	-71.0772	-32.906
83	27	1	Fenced	Open canopy	Acacia caven	November	2005	111	0.827404		39.1	2	2.04493	1		0	0	0	-71.0772	-32.906
18	817	1	Unfenced	Under shrub	Acacia caven	December	2005	153			0	0	0	0	herbivory	0	0	0	-71.0772	-32.906
40	344	1	Unfenced	Open canopy	Acacia caven	December	2005	153			0	0	0	0	herbivory	0	0	0	-71.0772	-32.906
54	771	1	Fenced	Under shrub	Acacia caven	December	2005	153			32.4	2	1.69452	1		0	0	0	-71.0772	-32.906
83	27	1	Fenced	Open canopy	Acacia caven	December	2005	153			42.5	2	2.22275	1		0	0	0	-71.0772	-32.906
18	817	1	Unfenced	Under shrub	Acacia caven	January	2006	182	1.84448		0	0	0	0	herbivory	0	0	0	-71.0772	-32.906
40	344	1	Unfenced	Open canopy	Acacia caven	January	2006	182	0.89779		0	0	0	0	herbivory	0	0	0	-71.0772	-32.906
54	771	1	Fenced	Under shrub	Acacia caven	January	2006	182	1.57914		32.6	2	1.70498	1		0	0	0	-71.0772	-32.906
83	27	1	Fenced	Open canopy	Acacia caven	January	2006	182	0.415554		49	3	2.5627	1		0	0	0	-71.0772	-32.906
18	817	1	Unfenced	Under shrub	Acacia caven	March	2006	237	1.68988		0	0	0	0	herbivory	0	0	0	-71.0772	-32.906
40	344	1	Unfenced	Open canopy	Acacia caven	March	2006	237	0.876001		0	0	0	0	herbivory	0	0	0	-71.0772	-32.906
54	771	1	Fenced	Under shrub	Acacia caven	March	2006	237	1.71787		33	2	1.7259	1		0	0	0	-71.0772	-32.906
83	27	1	Fenced	Open canopy	Acacia caven	March	2006	237	0.447984		49.6	3	2.59408	1		0	0	0	-71.0772	-32.906
18	817	1	Unfenced	Under shrub	Acacia caven	January	2007	526			0	0	0	0	herbivory	0	0	0	-71.0772	-32.906
40	344	1	Unfenced	Open canopy	Acacia caven	January	2007	526			0	0	0	0	herbivory	0	0	0	-71.0772	-32.906
54	771	1	Fenced	Under shrub	Acacia caven	January	2007	526			65.3	3	3.41519	1		0	0	0	-71.0772	-32.906
83	27	1	Fenced	Open canopy	Acacia caven	January	2007	526			0	0	0	0	malla desenterrada	0	0	0	-71.0772	-32.906
19	911	1	Unfenced	Under shrub	Acacia caven	July	2005	0			22.2	1	1.16106	1		0	0	0	-71.077	-32.9061
44	243	1	Unfenced	Open canopy	Acacia caven	July	2005	0			22	1	1.1506	1		0	0	0	-71.077	-32.9061
74	876	1	Fenced	Under shrub	Acacia caven	July	2005	0			10.5	1	0.54915	1		0	0	0	-71.077	-32.9061
97	262	1	Fenced	Open canopy	Acacia caven	July	2005	0			15.5	1	0.81065	1		0	0	0	-71.077	-32.9061
19	911	1	Unfenced	Under shrub	Acacia caven	August	2005	8			11.8	1	0.61714	1		1	46.8468	-0.468468	-71.077	-32.9061
44	243	1	Unfenced	Open canopy	Acacia caven	August	2005	8			1	1	0.0523	1		1	95.4545	-0.954545	-71.077	-32.9061
74	876	1	Fenced	Under shrub	Acacia caven	August	2005	8			11.5	1	0.60145	1		0	0	0.0952381	-71.077	-32.9061
97	262	1	Fenced	Open canopy	Acacia caven	August	2005	8			16	1	0.8368	1		0	0	0.0322581	-71.077	-32.9061
19	911	1	Unfenced	Under shrub	Acacia caven	August	2005	25			8.25	1	0.431475	1		1	30.0847	-0.300847	-71.077	-32.9061
44	243	1	Unfenced	Open canopy	Acacia caven	August	2005	25			0.3	1	0.01569	1		1	70	-0.7	-71.077	-32.9061
74	876	1	Fenced	Under shrub	Acacia caven	August	2005	25			12.8	1	0.66944	1		0	0	0.113043	-71.077	-32.9061
97	262	1	Fenced	Open canopy	Acacia caven	August	2005	25			19.4	1	1.01462	1		0	0	0.2125	-71.077	-32.9061
19	911	1	Unfenced	Under shrub	Acacia caven	September	2005	46	13.7094	65.0143	0	0	0	0	herbivory	1	100	-1	-71.077	-32.9061
44	243	1	Unfenced	Open canopy	Acacia caven	September	2005	46	12.0096	0	0.3	1	0.01569	1		0	0	0	-71.077	-32.9061
74	876	1	Fenced	Under shrub	Acacia caven	September	2005	46	14.6429	54.9994	13.6	1	0.71128	1		0	0	0.0625	-71.077	-32.9061
97	262	1	Fenced	Open canopy	Acacia caven	September	2005	46	9.96816	0	20.5	1	1.07215	1		0	0	0.056701	-71.077	-32.9061
19	911	1	Unfenced	Under shrub	Acacia caven	October	2005	75			0	0	0	0	herbivory	0	0	0	-71.077	-32.9061
44	243	1	Unfenced	Open canopy	Acacia caven	October	2005	75			0	0	0	0	herbivory	1	100	0	-71.077	-32.9061
74	876	1	Fenced	Under shrub	Acacia caven	October	2005	75			16	1	0.8368	1		0	0	0	-71.077	-32.9061
97	262	1	Fenced	Open canopy	Acacia caven	October	2005	75			22.2	1	1.16106	1		0	0	0	-71.077	-32.9061
19	911	1	Unfenced	Under shrub	Acacia caven	November	2005	111	8.30969		0	0	0	0	herbivory	0	0	0	-71.077	-32.9061
44	243	1	Unfenced	Open canopy	Acacia caven	November	2005	111	0.967206		0	0	0	0	herbivory	0	0	0	-71.077	-32.9061
74	876	1	Fenced	Under shrub	Acacia caven	November	2005	111	1.83325		19.3	1	1.00939	1		0	0	0	-71.077	-32.9061
97	262	1	Fenced	Open canopy	Acacia caven	November	2005	111	0.441156		23.2	1	1.21336	1		0	0	0	-71.077	-32.9061
19	911	1	Unfenced	Under shrub	Acacia caven	December	2005	153			0	0	0	0	herbivory	0	0	0	-71.077	-32.9061
44	243	1	Unfenced	Open canopy	Acacia caven	December	2005	153			0	0	0	0	herbivory	0	0	0	-71.077	-32.9061
74	876	1	Fenced	Under shrub	Acacia caven	December	2005	153			26.4	2	1.38072	1		0	0	0	-71.077	-32.9061
97	262	1	Fenced	Open canopy	Acacia caven	December	2005	153			31	2	1.6213	1		0	0	0	-71.077	-32.9061
19	911	1	Unfenced	Under shrub	Acacia caven	January	2006	182	2.14168		0	0	0	0	herbivory	0	0	0	-71.077	-32.9061
44	243	1	Unfenced	Open canopy	Acacia caven	January	2006	182	0.427594		0	0	0	0	herbivory	0	0	0	-71.077	-32.9061
74	876	1	Fenced	Under shrub	Acacia caven	January	2006	182	1.26651		28	2	1.4644	1		0	0	0	-71.077	-32.9061
97	262	1	Fenced	Open canopy	Acacia caven	January	2006	182	0.423319		34.1	2	1.78343	1		0	0	0	-71.077	-32.9061
19	911	1	Unfenced	Under shrub	Acacia caven	March	2006	237	1.32383		0	0	0	0	herbivory	0	0	0	-71.077	-32.9061
44	243	1	Unfenced	Open canopy	Acacia caven	March	2006	237	0.166829		0	0	0	0	herbivory	0	0	0	-71.077	-32.9061
74	876	1	Fenced	Under shrub	Acacia caven	March	2006	237	1.42383		28.8	2	1.50624	1		0	0	0	-71.077	-32.9061
97	262	1	Fenced	Open canopy	Acacia caven	March	2006	237	0.131281		34.9	2	1.82527	1		0	0	0	-71.077	-32.9061
19	911	1	Unfenced	Under shrub	Acacia caven	January	2007	526			0	0	0	0	herbivory	0	0	0	-71.077	-32.9061
44	243	1	Unfenced	Open canopy	Acacia caven	January	2007	526			0	0	0	0	herbivory	0	0	0	-71.077	-32.9061
74	876	1	Fenced	Under shrub	Acacia caven	January	2007	526			49.5	2	2.58885	1		0	0	0	-71.077	-32.9061
97	262	1	Fenced	Open canopy	Acacia caven	January	2007	526			51.5	3	2.69345	1		0	0	0	-71.077	-32.9061
13	693	1	Unfenced	Under shrub	Baccharis linearis	July	2005	0			15.5	1	0.81065	1		0	0	0	-71.0769	-32.9055
43	953	1	Unfenced	Open canopy	Baccharis linearis	July	2005	0			12.7	1	0.66421	1		0	0	0	-71.0769	-32.9055
67	663	1	Fenced	Under shrub	Baccharis linearis	July	2005	0			11	1	0.5753	1		0	0	0	-71.0769	-32.9055
93	758	1	Fenced	Open canopy	Baccharis linearis	July	2005	0			7.5	1	0.39225	1		0	0	0	-71.0769	-32.9055
13	693	1	Unfenced	Under shrub	Baccharis linearis	August	2005	8			8.7	1	0.45501	1		1	43.871	-0.43871	-71.0769	-32.9055
43	953	1	Unfenced	Open canopy	Baccharis linearis	August	2005	8			0	0	0	0	herbivory	1	100	-1	-71.0769	-32.9055
67	663	1	Fenced	Under shrub	Baccharis linearis	August	2005	8			11	1	0.5753	1		0	0	0	-71.0769	-32.9055
93	758	1	Fenced	Open canopy	Baccharis linearis	August	2005	8			8	1	0.4184	1		0	0	0.0666667	-71.0769	-32.9055
13	693	1	Unfenced	Under shrub	Baccharis linearis	August	2005	25			8	1	0.4184	1		1	8.04598	-0.0804598	-71.0769	-32.9055
43	953	1	Unfenced	Open canopy	Baccharis linearis	August	2005	25			0	0	0	0	herbivory	0	0	0	-71.0769	-32.9055
67	663	1	Fenced	Under shrub	Baccharis linearis	August	2005	25			11.5	1	0.60145	1		0	0	0.0454545	-71.0769	-32.9055
93	758	1	Fenced	Open canopy	Baccharis linearis	August	2005	25			8	1	0.4184	1		0	0	0	-71.0769	-32.9055
13	693	1	Unfenced	Under shrub	Baccharis linearis	September	2005	46	17.7578	52.9747	9.6	1	0.50208	1		0	0	0.2	-71.0769	-32.9055
43	953	1	Unfenced	Open canopy	Baccharis linearis	September	2005	46	10.5316	0	0	0	0	0	herbivory	0	0	0	-71.0769	-32.9055
67	663	1	Fenced	Under shrub	Baccharis linearis	September	2005	46	18.3955	42.7591	12.7	1	0.66421	1		0	0	0.104348	-71.0769	-32.9055
93	758	1	Fenced	Open canopy	Baccharis linearis	September	2005	46	11.1289	0	8	1	0.4184	1		0	0	0	-71.0769	-32.9055
13	693	1	Unfenced	Under shrub	Baccharis linearis	October	2005	75			9.6	1	0.50208	1		0	0	0	-71.0769	-32.9055
43	953	1	Unfenced	Open canopy	Baccharis linearis	October	2005	75			0	0	0	0	herbivory	0	0	0	-71.0769	-32.9055
67	663	1	Fenced	Under shrub	Baccharis linearis	October	2005	75			20.5	2	1.07215	1		0	0	0	-71.0769	-32.9055
93	758	1	Fenced	Open canopy	Baccharis linearis	October	2005	75			8	1	0.4184	1		0	0	0	-71.0769	-32.9055
13	693	1	Unfenced	Under shrub	Baccharis linearis	November	2005	111	1.39686		0	0	0	0	herbivory	1	100	0	-71.0769	-32.9055
43	953	1	Unfenced	Open canopy	Baccharis linearis	November	2005	111	0.608696		0	0	0	0	herbivory	0	0	0	-71.0769	-32.9055
67	663	1	Fenced	Under shrub	Baccharis linearis	November	2005	111	2.28286		24.6	2	1.28658	1		0	0	0	-71.0769	-32.9055
93	758	1	Fenced	Open canopy	Baccharis linearis	November	2005	111	0.593101		0	0	0	0	desiccation	0	0	0	-71.0769	-32.9055
13	693	1	Unfenced	Under shrub	Baccharis linearis	December	2005	153			0	0	0	0	herbivory	0	0	0	-71.0769	-32.9055
43	953	1	Unfenced	Open canopy	Baccharis linearis	December	2005	153			0	0	0	0	herbivory	0	0	0	-71.0769	-32.9055
67	663	1	Fenced	Under shrub	Baccharis linearis	December	2005	153			26.1	2	1.36503	1		0	0	0	-71.0769	-32.9055
93	758	1	Fenced	Open canopy	Baccharis linearis	December	2005	153			0	0	0	0	desiccation	0	0	0	-71.0769	-32.9055
13	693	1	Unfenced	Under shrub	Baccharis linearis	January	2006	182	0.95991		0	0	0	0	herbivory	0	0	0	-71.0769	-32.9055
43	953	1	Unfenced	Open canopy	Baccharis linearis	January	2006	182	0.508351		0	0	0	0	herbivory	0	0	0	-71.0769	-32.9055
67	663	1	Fenced	Under shrub	Baccharis linearis	January	2006	182	0.739594		26.2	2	1.37026	1		0	0	0	-71.0769	-32.9055
93	758	1	Fenced	Open canopy	Baccharis linearis	January	2006	182	0.462509		0	0	0	0	desiccation	0	0	0	-71.0769	-32.9055
13	693	1	Unfenced	Under shrub	Baccharis linearis	March	2006	237	1.16279		0	0	0	0	herbivory	0	0	0	-71.0769	-32.9055
43	953	1	Unfenced	Open canopy	Baccharis linearis	March	2006	237	0.407475		0	0	0	0	herbivory	0	0	0	-71.0769	-32.9055
67	663	1	Fenced	Under shrub	Baccharis linearis	March	2006	237	0.847308		26.2	2	1.37026	1		0	0	0	-71.0769	-32.9055
93	758	1	Fenced	Open canopy	Baccharis linearis	March	2006	237	0.381388		0	0	0	0	desiccation	0	0	0	-71.0769	-32.9055
13	693	1	Unfenced	Under shrub	Baccharis linearis	January	2007	526			0	0	0	0	herbivory	0	0	0	-71.0769	-32.9055
43	953	1	Unfenced	Open canopy	Baccharis linearis	January	2007	526			0	0	0	0	herbivory	0	0	0	-71.0769	-32.9055
67	663	1	Fenced	Under shrub	Baccharis linearis	January	2007	526			0	0	0	0	desiccation	0	0	0	-71.0769	-32.9055
93	758	1	Fenced	Open canopy	Baccharis linearis	January	2007	526			0	0	0	0	desiccation	0	0	0	-71.0769	-32.9055
25	969	1	Unfenced	Under shrub	Baccharis linearis	July	2005	0			16	1	0.8368	1		0	0	0	-71.0769	-32.9056
33	61	1	Unfenced	Open canopy	Baccharis linearis	July	2005	0			16.2	1	0.84726	1		0	0	0	-71.0769	-32.9056
57	39	1	Fenced	Under shrub	Baccharis linearis	July	2005	0			23	1	1.2029	1		0	0	0	-71.0769	-32.9056
77	185	1	Fenced	Open canopy	Baccharis linearis	July	2005	0			21.2	1	1.10876	1		0	0	0	-71.0769	-32.9056
25	969	1	Unfenced	Under shrub	Baccharis linearis	August	2005	8			0	0	0	0	herbivory	1	100	-1	-71.0769	-32.9056
33	61	1	Unfenced	Open canopy	Baccharis linearis	August	2005	8			26.5	1	1.38595	1		0	0	0.635802	-71.0769	-32.9056
57	39	1	Fenced	Under shrub	Baccharis linearis	August	2005	8			24.5	1	1.28135	1		0	0	0.0652174	-71.0769	-32.9056
77	185	1	Fenced	Open canopy	Baccharis linearis	August	2005	8			21.5	1	1.12445	1		0	0	0.0141509	-71.0769	-32.9056
25	969	1	Unfenced	Under shrub	Baccharis linearis	August	2005	25			0	0	0	0	herbivory	0	0	0	-71.0769	-32.9056
33	61	1	Unfenced	Open canopy	Baccharis linearis	August	2005	25			0	0	0	1		1	100	-1	-71.0769	-32.9056
57	39	1	Fenced	Under shrub	Baccharis linearis	August	2005	25			28	1	1.4644	1		0	0	0.142857	-71.0769	-32.9056
77	185	1	Fenced	Open canopy	Baccharis linearis	August	2005	25			25	1	1.3075	1		0	0	0.162791	-71.0769	-32.9056
25	969	1	Unfenced	Under shrub	Baccharis linearis	September	2005	46	11.6	44.6995	0	0	0	0	herbivory	0	0	0	-71.0769	-32.9056
33	61	1	Unfenced	Open canopy	Baccharis linearis	September	2005	46	12.1104	0	0	0	0	1		0	0	0	-71.0769	-32.9056
57	39	1	Fenced	Under shrub	Baccharis linearis	September	2005	46	11.0029	41.0066	29.4	1	1.53762	1		0	0	0.05	-71.0769	-32.9056
77	185	1	Fenced	Open canopy	Baccharis linearis	September	2005	46	7.75529	0	25	1	1.3075	1		0	0	0	-71.0769	-32.9056
25	969	1	Unfenced	Under shrub	Baccharis linearis	October	2005	75			0	0	0	0	herbivory	0	0	0	-71.0769	-32.9056
33	61	1	Unfenced	Open canopy	Baccharis linearis	October	2005	75			5.7	1	0.29811	1		0	0	0	-71.0769	-32.9056
57	39	1	Fenced	Under shrub	Baccharis linearis	October	2005	75			38	2	1.9874	1		0	0	0	-71.0769	-32.9056
77	185	1	Fenced	Open canopy	Baccharis linearis	October	2005	75			25.8	1	1.34934	1		0	0	0	-71.0769	-32.9056
25	969	1	Unfenced	Under shrub	Baccharis linearis	November	2005	111	1.59986		0	0	0	0	herbivory	0	0	0	-71.0769	-32.9056
33	61	1	Unfenced	Open canopy	Baccharis linearis	November	2005	111	0.591808		0	0	0	0	herbivory	1	100	0	-71.0769	-32.9056
57	39	1	Fenced	Under shrub	Baccharis linearis	November	2005	111	0.923581		46.3	2	2.42149	1		0	0	0	-71.0769	-32.9056
77	185	1	Fenced	Open canopy	Baccharis linearis	November	2005	111	0.468498		40.5	2	2.11815	1		0	0	0	-71.0769	-32.9056
25	969	1	Unfenced	Under shrub	Baccharis linearis	December	2005	153			0	0	0	0	herbivory	0	0	0	-71.0769	-32.9056
33	61	1	Unfenced	Open canopy	Baccharis linearis	December	2005	153			0	0	0	0	herbivory	0	0	0	-71.0769	-32.9056
57	39	1	Fenced	Under shrub	Baccharis linearis	December	2005	153			54	2	2.8242	1		0	0	0	-71.0769	-32.9056
77	185	1	Fenced	Open canopy	Baccharis linearis	December	2005	153			50.7	2	2.65161	1		0	0	0	-71.0769	-32.9056
25	969	1	Unfenced	Under shrub	Baccharis linearis	January	2006	182	0.739176		0	0	0	0	herbivory	0	0	0	-71.0769	-32.9056
33	61	1	Unfenced	Open canopy	Baccharis linearis	January	2006	182	0.379747		0	0	0	0	herbivory	0	0	0	-71.0769	-32.9056
57	39	1	Fenced	Under shrub	Baccharis linearis	January	2006	182	0.580998		54.6	2	2.85558	1		0	0	0	-71.0769	-32.9056
77	185	1	Fenced	Open canopy	Baccharis linearis	January	2006	182	0.484718		55.4	2	2.89742	1		0	0	0	-71.0769	-32.9056
25	969	1	Unfenced	Under shrub	Baccharis linearis	March	2006	237	1.04471		0	0	0	0	herbivory	0	0	0	-71.0769	-32.9056
33	61	1	Unfenced	Open canopy	Baccharis linearis	March	2006	237	0.362702		0	0	0	0	herbivory	0	0	0	-71.0769	-32.9056
57	39	1	Fenced	Under shrub	Baccharis linearis	March	2006	237	0.518425		54.7	2	2.86081	1		0	0	0	-71.0769	-32.9056
77	185	1	Fenced	Open canopy	Baccharis linearis	March	2006	237	0.446291		56.8	2	2.97064	1		0	0	0	-71.0769	-32.9056
25	969	1	Unfenced	Under shrub	Baccharis linearis	January	2007	526			0	0	0	0	herbivory	0	0	0	-71.0769	-32.9056
33	61	1	Unfenced	Open canopy	Baccharis linearis	January	2007	526			0	0	0	0	herbivory	0	0	0	-71.0769	-32.9056
57	39	1	Fenced	Under shrub	Baccharis linearis	January	2007	526			65.5	2	3.42565	1		0	0	0	-71.0769	-32.9056
77	185	1	Fenced	Open canopy	Baccharis linearis	January	2007	526			102.5	4	5.36075	1		0	0	0	-71.0769	-32.9056
22	533	1	Unfenced	Under shrub	Acacia caven	July	2005	0			21	1	1.0983	1		0	0	0	-71.077	-32.9065
38	218	1	Unfenced	Open canopy	Acacia caven	July	2005	0			14	1	0.7322	1		0	0	0	-71.077	-32.9065
60	77	1	Fenced	Under shrub	Acacia caven	July	2005	0			25	1	1.3075	1		0	0	0	-71.077	-32.9065
79	216	1	Fenced	Open canopy	Acacia caven	July	2005	0			19.5	1	1.01985	1		0	0	0	-71.077	-32.9065
22	533	1	Unfenced	Under shrub	Acacia caven	August	2005	8			7	1	0.3661	1		1	66.6667	-0.666667	-71.077	-32.9065
38	218	1	Unfenced	Open canopy	Acacia caven	August	2005	8			11.3	1	0.59099	1		1	19.2857	-0.192857	-71.077	-32.9065
60	77	1	Fenced	Under shrub	Acacia caven	August	2005	8			26	1	1.3598	1		0	0	0.04	-71.077	-32.9065
79	216	1	Fenced	Open canopy	Acacia caven	August	2005	8			20	1	1.046	1		0	0	0.025641	-71.077	-32.9065
22	533	1	Unfenced	Under shrub	Acacia caven	August	2005	25			5	1	0.2615	1		1	28.5714	-0.285714	-71.077	-32.9065
38	218	1	Unfenced	Open canopy	Acacia caven	August	2005	25			1	1	0.0523	1		1	91.1504	-0.911504	-71.077	-32.9065
60	77	1	Fenced	Under shrub	Acacia caven	August	2005	25			26.5	1	1.38595	1		0	0	0.0192308	-71.077	-32.9065
79	216	1	Fenced	Open canopy	Acacia caven	August	2005	25			22.5	1	1.17675	1		0	0	0.125	-71.077	-32.9065
22	533	1	Unfenced	Under shrub	Acacia caven	September	2005	46	12.7306	49.3659	6.5	1	0.33995	1		0	0	0.3	-71.077	-32.9065
38	218	1	Unfenced	Open canopy	Acacia caven	September	2005	46	13.5831	28.4472	2.3	1	0.12029	1		0	0	1.3	-71.077	-32.9065
60	77	1	Fenced	Under shrub	Acacia caven	September	2005	46	14.4227	67.8752	28.2	1	1.47486	1		0	0	0.0641509	-71.077	-32.9065
79	216	1	Fenced	Open canopy	Acacia caven	September	2005	46	14.111	20.9161	23.5	1	1.22905	1		0	0	0.0444444	-71.077	-32.9065
22	533	1	Unfenced	Under shrub	Acacia caven	October	2005	75			7.7	1	0.40271	1		0	0	0	-71.077	-32.9065
38	218	1	Unfenced	Open canopy	Acacia caven	October	2005	75			0.1	1	0.00523	1		1	95.6522	0	-71.077	-32.9065
60	77	1	Fenced	Under shrub	Acacia caven	October	2005	75			29.1	1	1.52193	1		0	0	0	-71.077	-32.9065
79	216	1	Fenced	Open canopy	Acacia caven	October	2005	75			24.8	1	1.29704	1		0	0	0	-71.077	-32.9065
22	533	1	Unfenced	Under shrub	Acacia caven	November	2005	111	0.762171		0	0	0	0	herbivory	1	100	0	-71.077	-32.9065
38	218	1	Unfenced	Open canopy	Acacia caven	November	2005	111	0.928074		0.2	1	0.01046	1		0	0	0	-71.077	-32.9065
60	77	1	Fenced	Under shrub	Acacia caven	November	2005	111	1.46532		30	1	1.569	1		0	0	0	-71.077	-32.9065
79	216	1	Fenced	Open canopy	Acacia caven	November	2005	111	0.526915		39.5	2	2.06585	1		0	0	0	-71.077	-32.9065
22	533	1	Unfenced	Under shrub	Acacia caven	December	2005	153			0	0	0	0	herbivory	0	0	0	-71.077	-32.9065
38	218	1	Unfenced	Open canopy	Acacia caven	December	2005	153			0	0	0	0	herbivory	1	100	0	-71.077	-32.9065
60	77	1	Fenced	Under shrub	Acacia caven	December	2005	153			43.5	2	2.27505	1		0	0	0	-71.077	-32.9065
79	216	1	Fenced	Open canopy	Acacia caven	December	2005	153			43	2	2.2489	1		0	0	0	-71.077	-32.9065
22	533	1	Unfenced	Under shrub	Acacia caven	January	2006	182	0.797535		0	0	0	0	herbivory	0	0	0	-71.077	-32.9065
38	218	1	Unfenced	Open canopy	Acacia caven	January	2006	182	0.662768		0	0	0	0	herbivory	0	0	0	-71.077	-32.9065
60	77	1	Fenced	Under shrub	Acacia caven	January	2006	182	1.70124		45.2	2	2.36396	1		0	0	0	-71.077	-32.9065
79	216	1	Fenced	Open canopy	Acacia caven	January	2006	182	0.556125		44	2	2.3012	1		0	0	0	-71.077	-32.9065
22	533	1	Unfenced	Under shrub	Acacia caven	March	2006	237	0.398463		0	0	0	0	herbivory	0	0	0	-71.077	-32.9065
38	218	1	Unfenced	Open canopy	Acacia caven	March	2006	237	0.504131		0	0	0	0	herbivory	0	0	0	-71.077	-32.9065
60	77	1	Fenced	Under shrub	Acacia caven	March	2006	237	0.710641		45.5	2	2.37965	1		0	0	0	-71.077	-32.9065
79	216	1	Fenced	Open canopy	Acacia caven	March	2006	237	0.271776		44.5	2	2.32735	1		0	0	0	-71.077	-32.9065
22	533	1	Unfenced	Under shrub	Acacia caven	January	2007	526			0	0	0	0	herbivory	0	0	0	-71.077	-32.9065
38	218	1	Unfenced	Open canopy	Acacia caven	January	2007	526			0	0	0	0	herbivory	0	0	0	-71.077	-32.9065
60	77	1	Fenced	Under shrub	Acacia caven	January	2007	526			0	0	0	0	desiccation	0	0	0	-71.077	-32.9065
79	216	1	Fenced	Open canopy	Acacia caven	January	2007	526			70.2	3	3.67146	1		0	0	0	-71.077	-32.9065
5	170	1	Unfenced	Under shrub	Baccharis linearis	July	2005	0			20.4	1	1.06692	1		0	0	0	-71.0773	-32.9062
29	623	1	Unfenced	Open canopy	Baccharis linearis	July	2005	0			15.5	1	0.81065	1		0	0	0	-71.0773	-32.9062
63	422	1	Fenced	Under shrub	Baccharis linearis	July	2005	0			22	1	1.1506	1		0	0	0	-71.0773	-32.9062
91	694	1	Fenced	Open canopy	Baccharis linearis	July	2005	0			17	1	0.8891	1		0	0	0	-71.0773	-32.9062
5	170	1	Unfenced	Under shrub	Baccharis linearis	August	2005	8			0	0	0	0	herbivory	1	100	-1	-71.0773	-32.9062
29	623	1	Unfenced	Open canopy	Baccharis linearis	August	2005	8			17	1	0.8891	1		0	0	0.0967742	-71.0773	-32.9062
63	422	1	Fenced	Under shrub	Baccharis linearis	August	2005	8			22	1	1.1506	1		0	0	0	-71.0773	-32.9062
91	694	1	Fenced	Open canopy	Baccharis linearis	August	2005	8			17	1	0.8891	1		0	0	0	-71.0773	-32.9062
5	170	1	Unfenced	Under shrub	Baccharis linearis	August	2005	25			0	0	0	0	herbivory	0	0	0	-71.0773	-32.9062
29	623	1	Unfenced	Open canopy	Baccharis linearis	August	2005	25			0	0	0	0	herbivory	1	100	-1	-71.0773	-32.9062
63	422	1	Fenced	Under shrub	Baccharis linearis	August	2005	25			26.3	1	1.37549	1		0	0	0.195455	-71.0773	-32.9062
91	694	1	Fenced	Open canopy	Baccharis linearis	August	2005	25			17.5	1	0.91525	1		0	0	0.0294118	-71.0773	-32.9062
5	170	1	Unfenced	Under shrub	Baccharis linearis	September	2005	46	6.80507	29.4718	0	0	0	0	herbivory	0	0	0	-71.0773	-32.9062
29	623	1	Unfenced	Open canopy	Baccharis linearis	September	2005	46	11.1259	0	0	0	0	0	herbivory	0	0	0	-71.0773	-32.9062
63	422	1	Fenced	Under shrub	Baccharis linearis	September	2005	46	15.2361	42.4731	26.5	1	1.38595	1		0	0	0.00760456	-71.0773	-32.9062
91	694	1	Fenced	Open canopy	Baccharis linearis	September	2005	46	4.49381	0	23.5	2	1.22905	1		0	0	0.342857	-71.0773	-32.9062
5	170	1	Unfenced	Under shrub	Baccharis linearis	October	2005	75			0	0	0	0	herbivory	0	0	0	-71.0773	-32.9062
29	623	1	Unfenced	Open canopy	Baccharis linearis	October	2005	75			0	0	0	0	herbivory	0	0	0	-71.0773	-32.9062
63	422	1	Fenced	Under shrub	Baccharis linearis	October	2005	75			33.2	2	1.73636	1		0	0	0	-71.0773	-32.9062
91	694	1	Fenced	Open canopy	Baccharis linearis	October	2005	75			27.2	2	1.42256	1		0	0	0	-71.0773	-32.9062
5	170	1	Unfenced	Under shrub	Baccharis linearis	November	2005	111	1.93004		0	0	0	0	herbivory	0	0	0	-71.0773	-32.9062
29	623	1	Unfenced	Open canopy	Baccharis linearis	November	2005	111	0.942772		0	0	0	0	herbivory	0	0	0	-71.0773	-32.9062
63	422	1	Fenced	Under shrub	Baccharis linearis	November	2005	111	2.91316		39.4	2	2.06062	1		0	0	0	-71.0773	-32.9062
91	694	1	Fenced	Open canopy	Baccharis linearis	November	2005	111	0.403286		27.8	2	1.45394	1		0	0	0	-71.0773	-32.9062
5	170	1	Unfenced	Under shrub	Baccharis linearis	December	2005	153			0	0	0	0	herbivory	0	0	0	-71.0773	-32.9062
29	623	1	Unfenced	Open canopy	Baccharis linearis	December	2005	153			0	0	0	0	herbivory	0	0	0	-71.0773	-32.9062
63	422	1	Fenced	Under shrub	Baccharis linearis	December	2005	153			42	2	2.1966	1		0	0	0	-71.0773	-32.9062
91	694	1	Fenced	Open canopy	Baccharis linearis	December	2005	153			37.5	3	1.96125	1		0	0	0	-71.0773	-32.9062
5	170	1	Unfenced	Under shrub	Baccharis linearis	January	2006	182	1.2733		0	0	0	0	herbivory	0	0	0	-71.0773	-32.9062
29	623	1	Unfenced	Open canopy	Baccharis linearis	January	2006	182	0.557336		0	0	0	0	herbivory	0	0	0	-71.0773	-32.9062
63	422	1	Fenced	Under shrub	Baccharis linearis	January	2006	182	1.18104		42.4	2	2.21752	1		0	0	0	-71.0773	-32.9062
91	694	1	Fenced	Open canopy	Baccharis linearis	January	2006	182	0.33549		37.7	3	1.97171	1		0	0	0	-71.0773	-32.9062
5	170	1	Unfenced	Under shrub	Baccharis linearis	March	2006	237	0.744718		0	0	0	0	herbivory	0	0	0	-71.0773	-32.9062
29	623	1	Unfenced	Open canopy	Baccharis linearis	March	2006	237	0.402739		0	0	0	0	herbivory	0	0	0	-71.0773	-32.9062
63	422	1	Fenced	Under shrub	Baccharis linearis	March	2006	237	0.990099		42.4	2	2.21752	1		0	0	0	-71.0773	-32.9062
91	694	1	Fenced	Open canopy	Baccharis linearis	March	2006	237	0.108225		0	0	0	0	desiccation	0	0	0	-71.0773	-32.9062
5	170	1	Unfenced	Under shrub	Baccharis linearis	January	2007	526			0	0	0	0	herbivory	0	0	0	-71.0773	-32.9062
29	623	1	Unfenced	Open canopy	Baccharis linearis	January	2007	526			0	0	0	0	herbivory	0	0	0	-71.0773	-32.9062
63	422	1	Fenced	Under shrub	Baccharis linearis	January	2007	526			64	2	3.3472	1		0	0	0	-71.0773	-32.9062
91	694	1	Fenced	Open canopy	Baccharis linearis	January	2007	526			0	0	0	0	desiccation	0	0	0	-71.0773	-32.9062
24	887	1	Unfenced	Under shrub	Acacia caven	July	2005	0			15.9	1	0.83157	1		0	0	0	-71.0774	-32.9065
34	91	1	Unfenced	Open canopy	Acacia caven	July	2005	0			24.5	2	1.28135	1		0	0	0	-71.0774	-32.9065
55	827	1	Fenced	Under shrub	Acacia caven	July	2005	0			26.5	1	1.38595	1		0	0	0	-71.0774	-32.9065
76	156	1	Fenced	Open canopy	Acacia caven	July	2005	0			25	1	1.3075	1		0	0	0	-71.0774	-32.9065
24	887	1	Unfenced	Under shrub	Acacia caven	August	2005	8			16	1	0.8368	1		0	0	0.00628931	-71.0774	-32.9065
34	91	1	Unfenced	Open canopy	Acacia caven	August	2005	8			23.7	2	1.23951	1		1	3.26531	-0.0326531	-71.0774	-32.9065
55	827	1	Fenced	Under shrub	Acacia caven	August	2005	8			28	1	1.4644	1		0	0	0.0566038	-71.0774	-32.9065
76	156	1	Fenced	Open canopy	Acacia caven	August	2005	8			25	1	1.3075	1		0	0	0	-71.0774	-32.9065
24	887	1	Unfenced	Under shrub	Acacia caven	August	2005	25			0	0	0	0	herbivory	1	100	-1	-71.0774	-32.9065
34	91	1	Unfenced	Open canopy	Acacia caven	August	2005	25			12.5	2	0.65375	1		1	47.2574	-0.472574	-71.0774	-32.9065
55	827	1	Fenced	Under shrub	Acacia caven	August	2005	25			29	1	1.5167	1		0	0	0.0357143	-71.0774	-32.9065
76	156	1	Fenced	Open canopy	Acacia caven	August	2005	25			26	1	1.3598	1		0	0	0.04	-71.0774	-32.9065
24	887	1	Unfenced	Under shrub	Acacia caven	September	2005	46	12.8817	71.6328	0	0	0	0	herbivory	0	0	0	-71.0774	-32.9065
34	91	1	Unfenced	Open canopy	Acacia caven	September	2005	46	11.852	0	12.3	2	0.64329	1		1	1.6	-0.016	-71.0774	-32.9065
55	827	1	Fenced	Under shrub	Acacia caven	September	2005	46	9.50292	71.7671	29.7	1	1.55331	1		0	0	0.0241379	-71.0774	-32.9065
76	156	1	Fenced	Open canopy	Acacia caven	September	2005	46	3.02576	0	27	1	1.4121	1		0	0	0.0384615	-71.0774	-32.9065
24	887	1	Unfenced	Under shrub	Acacia caven	October	2005	75			0	0	0	0	herbivory	0	0	0	-71.0774	-32.9065
34	91	1	Unfenced	Open canopy	Acacia caven	October	2005	75			16.85	2	0.881255	1		0	0	0	-71.0774	-32.9065
55	827	1	Fenced	Under shrub	Acacia caven	October	2005	75			47.5	2	2.48425	1		0	0	0	-71.0774	-32.9065
76	156	1	Fenced	Open canopy	Acacia caven	October	2005	75			39.5	2	2.06585	1		0	0	0	-71.0774	-32.9065
24	887	1	Unfenced	Under shrub	Acacia caven	November	2005	111	1.68083		0	0	0	0	herbivory	0	0	0	-71.0774	-32.9065
34	91	1	Unfenced	Open canopy	Acacia caven	November	2005	111	0.892019		0	0	0	1		1	100	0	-71.0774	-32.9065
55	827	1	Fenced	Under shrub	Acacia caven	November	2005	111	1.547		53.6	2	2.80328	1		0	0	0	-71.0774	-32.9065
76	156	1	Fenced	Open canopy	Acacia caven	November	2005	111	0.209996		40.7	2	2.12861	1		0	0	0	-71.0774	-32.9065
24	887	1	Unfenced	Under shrub	Acacia caven	December	2005	153			0	0	0	0	herbivory	0	0	0	-71.0774	-32.9065
34	91	1	Unfenced	Open canopy	Acacia caven	December	2005	153			0	0	0	1		0	0	0	-71.0774	-32.9065
55	827	1	Fenced	Under shrub	Acacia caven	December	2005	153			60.7	2	3.17461	1		0	0	0	-71.0774	-32.9065
76	156	1	Fenced	Open canopy	Acacia caven	December	2005	153			42.5	2	2.22275	1		0	0	0	-71.0774	-32.9065
24	887	1	Unfenced	Under shrub	Acacia caven	January	2006	182	1.47742		0	0	0	0	herbivory	0	0	0	-71.0774	-32.9065
34	91	1	Unfenced	Open canopy	Acacia caven	January	2006	182	0.481497		1.3	1	0.06799	1		0	0	0	-71.0774	-32.9065
55	827	1	Fenced	Under shrub	Acacia caven	January	2006	182	1.83469		60.9	2	3.18507	1		0	0	0	-71.0774	-32.9065
76	156	1	Fenced	Open canopy	Acacia caven	January	2006	182	0.298043		42.6	2	2.22798	1		0	0	0	-71.0774	-32.9065
24	887	1	Unfenced	Under shrub	Acacia caven	March	2006	237	1.07709		0	0	0	0	herbivory	0	0	0	-71.0774	-32.9065
34	91	1	Unfenced	Open canopy	Acacia caven	March	2006	237	0.355731		0	0	0	0	herbivory	1	100	0	-71.0774	-32.9065
55	827	1	Fenced	Under shrub	Acacia caven	March	2006	237	0.619418		60.9	2	3.18507	1		0	0	0	-71.0774	-32.9065
76	156	1	Fenced	Open canopy	Acacia caven	March	2006	237	0.0621891		0	0	0	0	desiccation	0	0	0	-71.0774	-32.9065
24	887	1	Unfenced	Under shrub	Acacia caven	January	2007	526			0	0	0	0	herbivory	0	0	0	-71.0774	-32.9065
34	91	1	Unfenced	Open canopy	Acacia caven	January	2007	526			0	0	0	0	herbivory	0	0	0	-71.0774	-32.9065
55	827	1	Fenced	Under shrub	Acacia caven	January	2007	526			0	0	0	0	desiccation	0	0	0	-71.0774	-32.9065
76	156	1	Fenced	Open canopy	Acacia caven	January	2007	526			0	0	0	0	desiccation	0	0	0	-71.0774	-32.9065
6	253	1	Unfenced	Under shrub	Acacia caven	July	2005	0			18	1	0.9414	1		0	0	0	-71.0774	-32.9064
30	713	1	Unfenced	Open canopy	Acacia caven	July	2005	0			17.5	1	0.91525	1		0	0	0	-71.0774	-32.9064
69	835	1	Fenced	Under shrub	Acacia caven	July	2005	0			9	1	0.4707	1		0	0	0	-71.0774	-32.9064
86	173	1	Fenced	Open canopy	Acacia caven	July	2005	0			27	2	1.4121	1		0	0	0	-71.0774	-32.9064
6	253	1	Unfenced	Under shrub	Acacia caven	August	2005	8			8	1	0.4184	1		1	55.5556	-0.555556	-71.0774	-32.9064
30	713	1	Unfenced	Open canopy	Acacia caven	August	2005	8			17.5	1	0.91525	1		0	0	0	-71.0774	-32.9064
69	835	1	Fenced	Under shrub	Acacia caven	August	2005	8			9	1	0.4707	1		0	0	0	-71.0774	-32.9064
86	173	1	Fenced	Open canopy	Acacia caven	August	2005	8			27.2	2	1.42256	1		0	0	0.00740741	-71.0774	-32.9064
6	253	1	Unfenced	Under shrub	Acacia caven	August	2005	25			0	0	0	0	herbivory	1	100	-1	-71.0774	-32.9064
30	713	1	Unfenced	Open canopy	Acacia caven	August	2005	25			20	1	1.046	1		0	0	0.142857	-71.0774	-32.9064
69	835	1	Fenced	Under shrub	Acacia caven	August	2005	25			10	1	0.523	1		0	0	0.111111	-71.0774	-32.9064
86	173	1	Fenced	Open canopy	Acacia caven	August	2005	25			28.7	2	1.50101	1		0	0	0.0551471	-71.0774	-32.9064
6	253	1	Unfenced	Under shrub	Acacia caven	September	2005	46	24.5745	77.2176	0	0	0	0	herbivory	0	0	0	-71.0774	-32.9064
30	713	1	Unfenced	Open canopy	Acacia caven	September	2005	46	6.84536	14.9499	21	1	1.0983	1		0	0	0.05	-71.0774	-32.9064
69	835	1	Fenced	Under shrub	Acacia caven	September	2005	46	15.8592	74.426	10	1	0.523	1		0	0	0	-71.0774	-32.9064
86	173	1	Fenced	Open canopy	Acacia caven	September	2005	46	7.2784	0	30.2	2	1.57946	1		0	0	0.0522648	-71.0774	-32.9064
6	253	1	Unfenced	Under shrub	Acacia caven	October	2005	75			0	0	0	0	herbivory	0	0	0	-71.0774	-32.9064
30	713	1	Unfenced	Open canopy	Acacia caven	October	2005	75			29.1	2	1.52193	1		0	0	0	-71.0774	-32.9064
69	835	1	Fenced	Under shrub	Acacia caven	October	2005	75			10	1	0.523	1		0	0	0	-71.0774	-32.9064
86	173	1	Fenced	Open canopy	Acacia caven	October	2005	75			37	3	1.9351	1		0	0	0	-71.0774	-32.9064
6	253	1	Unfenced	Under shrub	Acacia caven	November	2005	111	7.46661		0	0	0	0	herbivory	0	0	0	-71.0774	-32.9064
30	713	1	Unfenced	Open canopy	Acacia caven	November	2005	111	0.677392		0	0	0	0	herbivory	1	100	0	-71.0774	-32.9064
69	835	1	Fenced	Under shrub	Acacia caven	November	2005	111	3.6914		10	1	0.523	1		0	0	0	-71.0774	-32.9064
86	173	1	Fenced	Open canopy	Acacia caven	November	2005	111	0.496894		37.1	3	1.94033	1		0	0	0	-71.0774	-32.9064
6	253	1	Unfenced	Under shrub	Acacia caven	December	2005	153			0	0	0	0	herbivory	0	0	0	-71.0774	-32.9064
30	713	1	Unfenced	Open canopy	Acacia caven	December	2005	153			0	0	0	0	herbivory	0	0	0	-71.0774	-32.9064
69	835	1	Fenced	Under shrub	Acacia caven	December	2005	153			10	1	0.523	1		0	0	0	-71.0774	-32.9064
86	173	1	Fenced	Open canopy	Acacia caven	December	2005	153			41.1	3	2.14953	1		0	0	0	-71.0774	-32.9064
6	253	1	Unfenced	Under shrub	Acacia caven	January	2006	182	4.32692		0	0	0	0	herbivory	0	0	0	-71.0774	-32.9064
30	713	1	Unfenced	Open canopy	Acacia caven	January	2006	182	0.334531		0	0	0	0	herbivory	0	0	0	-71.0774	-32.9064
69	835	1	Fenced	Under shrub	Acacia caven	January	2006	182	3.08824		0	0	0	0	desiccation	0	0	0	-71.0774	-32.9064
86	173	1	Fenced	Open canopy	Acacia caven	January	2006	182	0.401606		0	0	0	0	desiccation	0	0	0	-71.0774	-32.9064
6	253	1	Unfenced	Under shrub	Acacia caven	March	2006	237	3.43392		0	0	0	0	herbivory	0	0	0	-71.0774	-32.9064
30	713	1	Unfenced	Open canopy	Acacia caven	March	2006	237	0.156797		0	0	0	0	herbivory	0	0	0	-71.0774	-32.9064
69	835	1	Fenced	Under shrub	Acacia caven	March	2006	237	1.55053		0	0	0	0	desiccation	0	0	0	-71.0774	-32.9064
86	173	1	Fenced	Open canopy	Acacia caven	March	2006	237	0.0954198		0	0	0	0	desiccation	0	0	0	-71.0774	-32.9064
6	253	1	Unfenced	Under shrub	Acacia caven	January	2007	526			0	0	0	0	herbivory	0	0	0	-71.0774	-32.9064
30	713	1	Unfenced	Open canopy	Acacia caven	January	2007	526			0	0	0	0	herbivory	0	0	0	-71.0774	-32.9064
69	835	1	Fenced	Under shrub	Acacia caven	January	2007	526			0	0	0	0	desiccation	0	0	0	-71.0774	-32.9064
86	173	1	Fenced	Open canopy	Acacia caven	January	2007	526			0	0	0	0	desiccation	0	0	0	-71.0774	-32.9064
2	50	1	Unfenced	Under shrub	Acacia caven	July	2005	0			20	1	1.046	1		0	0	0	-71.0773	-32.9062
28	568	1	Unfenced	Open canopy	Acacia caven	July	2005	0			23	1	1.2029	1		0	0	0	-71.0773	-32.9062
72	802	1	Fenced	Under shrub	Acacia caven	July	2005	0			11.5	1	0.60145	1		0	0	0	-71.0773	-32.9062
92	709	1	Fenced	Open canopy	Acacia caven	July	2005	0			18.5	1	0.96755	1		0	0	0	-71.0773	-32.9062
2	50	1	Unfenced	Under shrub	Acacia caven	August	2005	8			5	1	0.2615	1		1	75	-0.75	-71.0773	-32.9062
28	568	1	Unfenced	Open canopy	Acacia caven	August	2005	8			0.5	1	0.02615	1		1	97.8261	-0.978261	-71.0773	-32.9062
72	802	1	Fenced	Under shrub	Acacia caven	August	2005	8			12	1	0.6276	1		0	0	0.0434783	-71.0773	-32.9062
92	709	1	Fenced	Open canopy	Acacia caven	August	2005	8			18.5	1	0.96755	1		0	0	0	-71.0773	-32.9062
2	50	1	Unfenced	Under shrub	Acacia caven	August	2005	25			0	0	0	1		1	100	-1	-71.0773	-32.9062
28	568	1	Unfenced	Open canopy	Acacia caven	August	2005	25			0.5	1	0.02615	1		0	0	0	-71.0773	-32.9062
72	802	1	Fenced	Under shrub	Acacia caven	August	2005	25			12.8	1	0.66944	1		0	0	0.0666667	-71.0773	-32.9062
92	709	1	Fenced	Open canopy	Acacia caven	August	2005	25			20.5	1	1.07215	1		0	0	0.108108	-71.0773	-32.9062
2	50	1	Unfenced	Under shrub	Acacia caven	September	2005	46	13.7072	66.2771	2	1	0.1046	1		0	0	0	-71.0773	-32.9062
28	568	1	Unfenced	Open canopy	Acacia caven	September	2005	46	10.4739	12.8594	1	1	0.0523	1		0	0	1	-71.0773	-32.9062
72	802	1	Fenced	Under shrub	Acacia caven	September	2005	46	11.3277	53.8954	12.8	1	0.66944	1		0	0	0	-71.0773	-32.9062
92	709	1	Fenced	Open canopy	Acacia caven	September	2005	46	9.63068	0	21.8	1	1.14014	1		0	0	0.0634146	-71.0773	-32.9062
2	50	1	Unfenced	Under shrub	Acacia caven	October	2005	75			0	0	0	0	herbivory	1	100	0	-71.0773	-32.9062
28	568	1	Unfenced	Open canopy	Acacia caven	October	2005	75			6.3	1	0.32949	1		0	0	0	-71.0773	-32.9062
72	802	1	Fenced	Under shrub	Acacia caven	October	2005	75			12.8	1	0.66944	1		0	0	0	-71.0773	-32.9062
92	709	1	Fenced	Open canopy	Acacia caven	October	2005	75			22.8	1	1.19244	1		0	0	0	-71.0773	-32.9062
2	50	1	Unfenced	Under shrub	Acacia caven	November	2005	111	2.06169		0	0	0	0	herbivory	0	0	0	-71.0773	-32.9062
28	568	1	Unfenced	Open canopy	Acacia caven	November	2005	111	1.57629		0.3	1	0.01569	1		1	95.2381	0	-71.0773	-32.9062
72	802	1	Fenced	Under shrub	Acacia caven	November	2005	111	1.42477		12.8	1	0.66944	1		0	0	0	-71.0773	-32.9062
92	709	1	Fenced	Open canopy	Acacia caven	November	2005	111	0.607287		27.7	2	1.44871	1		0	0	0	-71.0773	-32.9062
2	50	1	Unfenced	Under shrub	Acacia caven	December	2005	153			0	0	0	0	herbivory	0	0	0	-71.0773	-32.9062
28	568	1	Unfenced	Open canopy	Acacia caven	December	2005	153			1	1	0.0523	1		0	0	0	-71.0773	-32.9062
72	802	1	Fenced	Under shrub	Acacia caven	December	2005	153			12.8	1	0.66944	1		0	0	0	-71.0773	-32.9062
92	709	1	Fenced	Open canopy	Acacia caven	December	2005	153			32	2	1.6736	1		0	0	0	-71.0773	-32.9062
2	50	1	Unfenced	Under shrub	Acacia caven	January	2006	182	1.58666		0	0	0	0	herbivory	0	0	0	-71.0773	-32.9062
28	568	1	Unfenced	Open canopy	Acacia caven	January	2006	182	0.513585		0.3	1	0.01569	1		1	70	0	-71.0773	-32.9062
72	802	1	Fenced	Under shrub	Acacia caven	January	2006	182	1.08417		0	0	0	0	desiccation	0	0	0	-71.0773	-32.9062
92	709	1	Fenced	Open canopy	Acacia caven	January	2006	182	0.42029		34.4	2	1.79912	1		0	0	0	-71.0773	-32.9062
2	50	1	Unfenced	Under shrub	Acacia caven	March	2006	237	1.14778		0	0	0	0	herbivory	0	0	0	-71.0773	-32.9062
28	568	1	Unfenced	Open canopy	Acacia caven	March	2006	237	0.377596		0	0	0	0	herbivory	1	100	0	-71.0773	-32.9062
72	802	1	Fenced	Under shrub	Acacia caven	March	2006	237	0.738065		0	0	0	0	desiccation	0	0	0	-71.0773	-32.9062
92	709	1	Fenced	Open canopy	Acacia caven	March	2006	237	0.16569		34.4	2	1.79912	1		0	0	0	-71.0773	-32.9062
2	50	1	Unfenced	Under shrub	Acacia caven	January	2007	526			0	0	0	0	herbivory	0	0	0	-71.0773	-32.9062
28	568	1	Unfenced	Open canopy	Acacia caven	January	2007	526			0	0	0	0	herbivory	0	0	0	-71.0773	-32.9062
72	802	1	Fenced	Under shrub	Acacia caven	January	2007	526			0	0	0	0	desiccation	0	0	0	-71.0773	-32.9062
92	709	1	Fenced	Open canopy	Acacia caven	January	2007	526			0	0	0	0	desiccation	0	0	0	-71.0773	-32.9062
8	470	1	Unfenced	Under shrub	Acacia caven	July	2005	0			5	1	0.2615	1		0	0	0	-71.0775	-32.9062
36	160	1	Unfenced	Open canopy	Acacia caven	July	2005	0			12.4	1	0.64852	1		0	0	0	-71.0775	-32.9062
52	109	1	Fenced	Under shrub	Acacia caven	July	2005	0			15	1	0.7845	1		0	0	0	-71.0775	-32.9062
82	575	1	Fenced	Open canopy	Acacia caven	July	2005	0			23	1	1.2029	1		0	0	0	-71.0775	-32.9062
8	470	1	Unfenced	Under shrub	Acacia caven	August	2005	8			2	1	0.1046	1		1	60	-0.6	-71.0775	-32.9062
36	160	1	Unfenced	Open canopy	Acacia caven	August	2005	8			4.3	1	0.22489	1		1	65.3226	-0.653226	-71.0775	-32.9062
52	109	1	Fenced	Under shrub	Acacia caven	August	2005	8			15	1	0.7845	1		0	0	0	-71.0775	-32.9062
82	575	1	Fenced	Open canopy	Acacia caven	August	2005	8			23	1	1.2029	1		0	0	0	-71.0775	-32.9062
8	470	1	Unfenced	Under shrub	Acacia caven	August	2005	25			0	0	0	0	herbivory	1	100	-1	-71.0775	-32.9062
36	160	1	Unfenced	Open canopy	Acacia caven	August	2005	25			0	0	0	1		1	100	-1	-71.0775	-32.9062
52	109	1	Fenced	Under shrub	Acacia caven	August	2005	25			16	1	0.8368	1		0	0	0.0666667	-71.0775	-32.9062
82	575	1	Fenced	Open canopy	Acacia caven	August	2005	25			24	1	1.2552	1		0	0	0.0434783	-71.0775	-32.9062
8	470	1	Unfenced	Under shrub	Acacia caven	September	2005	46	17.7018	59.299	0	0	0	0	herbivory	0	0	0	-71.0775	-32.9062
36	160	1	Unfenced	Open canopy	Acacia caven	September	2005	46	6.95946	0	0	0	0	1		0	0	0	-71.0775	-32.9062
52	109	1	Fenced	Under shrub	Acacia caven	September	2005	46	15.4356	72.9457	16.8	1	0.87864	1		0	0	0.05	-71.0775	-32.9062
82	575	1	Fenced	Open canopy	Acacia caven	September	2005	46	12.2499	0	26.3	1	1.37549	1		0	0	0.0958333	-71.0775	-32.9062
8	470	1	Unfenced	Under shrub	Acacia caven	October	2005	75			0	0	0	0	herbivory	0	0	0	-71.0775	-32.9062
36	160	1	Unfenced	Open canopy	Acacia caven	October	2005	75			1.8	1	0.09414	1		0	0	0	-71.0775	-32.9062
52	109	1	Fenced	Under shrub	Acacia caven	October	2005	75			17.8	1	0.93094	1		0	0	0	-71.0775	-32.9062
82	575	1	Fenced	Open canopy	Acacia caven	October	2005	75			40	2	2.092	1		0	0	0	-71.0775	-32.9062
8	470	1	Unfenced	Under shrub	Acacia caven	November	2005	111	5.19813		0	0	0	0	herbivory	0	0	0	-71.0775	-32.9062
36	160	1	Unfenced	Open canopy	Acacia caven	November	2005	111	1.386		0	0	0	0	herbivory	1	100	0	-71.0775	-32.9062
52	109	1	Fenced	Under shrub	Acacia caven	November	2005	111	3.71851		23.5	2	1.22905	1		0	0	0	-71.0775	-32.9062
82	575	1	Fenced	Open canopy	Acacia caven	November	2005	111	0.420961		42.3	2	2.21229	1		0	0	0	-71.0775	-32.9062
8	470	1	Unfenced	Under shrub	Acacia caven	December	2005	153			0	0	0	0	herbivory	0	0	0	-71.0775	-32.9062
36	160	1	Unfenced	Open canopy	Acacia caven	December	2005	153			0	0	0	0	herbivory	0	0	0	-71.0775	-32.9062
52	109	1	Fenced	Under shrub	Acacia caven	December	2005	153			32.3	2	1.68929	1		0	0	0	-71.0775	-32.9062
82	575	1	Fenced	Open canopy	Acacia caven	December	2005	153			43.4	2	2.26982	1		0	0	0	-71.0775	-32.9062
8	470	1	Unfenced	Under shrub	Acacia caven	January	2006	182	2.30014		0	0	0	0	herbivory	0	0	0	-71.0775	-32.9062
36	160	1	Unfenced	Open canopy	Acacia caven	January	2006	182	0.249626		0	0	0	0	herbivory	0	0	0	-71.0775	-32.9062
52	109	1	Fenced	Under shrub	Acacia caven	January	2006	182	1.27088		34.5	2	1.80435	1		0	0	0	-71.0775	-32.9062
82	575	1	Fenced	Open canopy	Acacia caven	January	2006	182	0.295334		0	0	0	0	desiccation	0	0	0	-71.0775	-32.9062
8	470	1	Unfenced	Under shrub	Acacia caven	March	2006	237	2.17499		0	0	0	0	herbivory	0	0	0	-71.0775	-32.9062
36	160	1	Unfenced	Open canopy	Acacia caven	March	2006	237	0.175246		0	0	0	0	herbivory	0	0	0	-71.0775	-32.9062
52	109	1	Fenced	Under shrub	Acacia caven	March	2006	237	1.16427		34.8	2	1.82004	1		0	0	0	-71.0775	-32.9062
82	575	1	Fenced	Open canopy	Acacia caven	March	2006	237	0.143472		0	0	0	0	desiccation	0	0	0	-71.0775	-32.9062
8	470	1	Unfenced	Under shrub	Acacia caven	January	2007	526			0	0	0	0	herbivory	0	0	0	-71.0775	-32.9062
36	160	1	Unfenced	Open canopy	Acacia caven	January	2007	526			0	0	0	0	herbivory	0	0	0	-71.0775	-32.9062
52	109	1	Fenced	Under shrub	Acacia caven	January	2007	526			40	2	2.092	1		0	0	0	-71.0775	-32.9062
82	575	1	Fenced	Open canopy	Acacia caven	January	2007	526			0	0	0	0	desiccation	0	0	0	-71.0775	-32.9062
17	813	1	Unfenced	Under shrub	Acacia caven	July	2005	0			19	1	0.9937	1		0	0	0	-71.0777	-32.906
39	342	1	Unfenced	Open canopy	Acacia caven	July	2005	0			17	1	0.8891	1		0	0	0	-71.0777	-32.906
56	958	1	Fenced	Under shrub	Acacia caven	July	2005	0			28	1	1.4644	1		0	0	0	-71.0777	-32.906
89	406	1	Fenced	Open canopy	Acacia caven	July	2005	0			16.5	1	0.86295	1		0	0	0	-71.0777	-32.906
17	813	1	Unfenced	Under shrub	Acacia caven	August	2005	8			20	1	1.046	1		0	0	0.0526316	-71.0777	-32.906
39	342	1	Unfenced	Open canopy	Acacia caven	August	2005	8			1	1	0.0523	1		1	94.1176	-0.941176	-71.0777	-32.906
56	958	1	Fenced	Under shrub	Acacia caven	August	2005	8			28	1	1.4644	1		0	0	0	-71.0777	-32.906
89	406	1	Fenced	Open canopy	Acacia caven	August	2005	8			16.5	1	0.86295	1		0	0	0	-71.0777	-32.906
17	813	1	Unfenced	Under shrub	Acacia caven	August	2005	25			2	1	0.1046	1		1	90	-0.9	-71.0777	-32.906
39	342	1	Unfenced	Open canopy	Acacia caven	August	2005	25			0	0	0	1		1	100	-1	-71.0777	-32.906
56	958	1	Fenced	Under shrub	Acacia caven	August	2005	25			30	1	1.569	1		0	0	0.0714286	-71.0777	-32.906
89	406	1	Fenced	Open canopy	Acacia caven	August	2005	25			18.5	1	0.96755	1		0	0	0.121212	-71.0777	-32.906
17	813	1	Unfenced	Under shrub	Acacia caven	September	2005	46	17.2687	67.6887	2	1	0.1046	1		0	0	0	-71.0777	-32.906
39	342	1	Unfenced	Open canopy	Acacia caven	September	2005	46	7.06193	0	0	0	0	1		0	0	0	-71.0777	-32.906
56	958	1	Fenced	Under shrub	Acacia caven	September	2005	46	11.2185	70.9312	30	1	1.569	1		0	0	0	-71.0777	-32.906
89	406	1	Fenced	Open canopy	Acacia caven	September	2005	46	7.99834	0	20.5	1	1.07215	1		0	0	0.108108	-71.0777	-32.906
17	813	1	Unfenced	Under shrub	Acacia caven	October	2005	75			0	0	0	0	herbivory	1	100	0	-71.0777	-32.906
39	342	1	Unfenced	Open canopy	Acacia caven	October	2005	75			2.5	1	0.13075	1		0	0	0	-71.0777	-32.906
56	958	1	Fenced	Under shrub	Acacia caven	October	2005	75			43.4	2	2.26982	1		0	0	0	-71.0777	-32.906
89	406	1	Fenced	Open canopy	Acacia caven	October	2005	75			25	2	1.3075	1		0	0	0	-71.0777	-32.906
17	813	1	Unfenced	Under shrub	Acacia caven	November	2005	111	2.28668		0	0	0	0	herbivory	0	0	0	-71.0777	-32.906
39	342	1	Unfenced	Open canopy	Acacia caven	November	2005	111	0.323353		0	0	0	0	herbivory	1	100	0	-71.0777	-32.906
56	958	1	Fenced	Under shrub	Acacia caven	November	2005	111	1.56322		52.9	2	2.76667	1		0	0	0	-71.0777	-32.906
89	406	1	Fenced	Open canopy	Acacia caven	November	2005	111	0.256228		32.3	2	1.68929	1		0	0	0	-71.0777	-32.906
17	813	1	Unfenced	Under shrub	Acacia caven	December	2005	153			0	0	0	0	herbivory	0	0	0	-71.0777	-32.906
39	342	1	Unfenced	Open canopy	Acacia caven	December	2005	153			0	0	0	0	herbivory	0	0	0	-71.0777	-32.906
56	958	1	Fenced	Under shrub	Acacia caven	December	2005	153			59.2	2	3.09616	1		0	0	0	-71.0777	-32.906
89	406	1	Fenced	Open canopy	Acacia caven	December	2005	153			39.8	2	2.08154	1		0	0	0	-71.0777	-32.906
17	813	1	Unfenced	Under shrub	Acacia caven	January	2006	182	1.01136		0	0	0	0	herbivory	0	0	0	-71.0777	-32.906
39	342	1	Unfenced	Open canopy	Acacia caven	January	2006	182	0.355505		0	0	0	0	herbivory	0	0	0	-71.0777	-32.906
56	958	1	Fenced	Under shrub	Acacia caven	January	2006	182	1.22346		60	2	3.138	1		0	0	0	-71.0777	-32.906
89	406	1	Fenced	Open canopy	Acacia caven	January	2006	182	0.186941		42.1	2	2.20183	1		0	0	0	-71.0777	-32.906
17	813	1	Unfenced	Under shrub	Acacia caven	March	2006	237	1.14075		0	0	0	0	herbivory	0	0	0	-71.0777	-32.906
39	342	1	Unfenced	Open canopy	Acacia caven	March	2006	237	0.168678		0	0	0	0	herbivory	0	0	0	-71.0777	-32.906
56	958	1	Fenced	Under shrub	Acacia caven	March	2006	237	0.732834		69.9	3	3.65577	1		0	0	0	-71.0777	-32.906
89	406	1	Fenced	Open canopy	Acacia caven	March	2006	237	0.114257		42.3	2	2.21229	1		0	0	0	-71.0777	-32.906
17	813	1	Unfenced	Under shrub	Acacia caven	January	2007	526			0	0	0	0	herbivory	0	0	0	-71.0777	-32.906
39	342	1	Unfenced	Open canopy	Acacia caven	January	2007	526			0	0	0	0	herbivory	0	0	0	-71.0777	-32.906
56	958	1	Fenced	Under shrub	Acacia caven	January	2007	526			112.5	4	5.88375	1		0	0	0	-71.0777	-32.906
89	406	1	Fenced	Open canopy	Acacia caven	January	2007	526			82.5	4	4.31475	1		0	0	0	-71.0777	-32.906
1	20	1	Unfenced	Under shrub	Baccharis linearis	July	2005	0			20	1	1.046	1		0	0	0	-71.0769	-32.9055
26	3	1	Unfenced	Open canopy	Baccharis linearis	July	2005	0			17.5	1	0.91525	1		0	0	0	-71.0769	-32.9055
75	961	1	Fenced	Under shrub	Baccharis linearis	July	2005	0			17	1	0.8891	1		0	0	0	-71.0769	-32.9055
84	142	1	Fenced	Open canopy	Baccharis linearis	July	2005	0			11	1	0.5753	1		0	0	0	-71.0769	-32.9055
1	20	1	Unfenced	Under shrub	Baccharis linearis	August	2005	8			7	1	0.3661	1		1	65	-0.65	-71.0769	-32.9055
26	3	1	Unfenced	Open canopy	Baccharis linearis	August	2005	8			0	0	0	0	herbivory	1	100	-1	-71.0769	-32.9055
75	961	1	Fenced	Under shrub	Baccharis linearis	August	2005	8			17	1	0.8891	1		0	0	0	-71.0769	-32.9055
84	142	1	Fenced	Open canopy	Baccharis linearis	August	2005	8			11	1	0.5753	1		0	0	0	-71.0769	-32.9055
1	20	1	Unfenced	Under shrub	Baccharis linearis	August	2005	25			0	0	0	0	herbivory	1	100	-1	-71.0769	-32.9055
26	3	1	Unfenced	Open canopy	Baccharis linearis	August	2005	25			0	0	0	0	herbivory	0	0	0	-71.0769	-32.9055
75	961	1	Fenced	Under shrub	Baccharis linearis	August	2005	25			18.5	1	0.96755	1		0	0	0.0882353	-71.0769	-32.9055
84	142	1	Fenced	Open canopy	Baccharis linearis	August	2005	25			11.6	1	0.60668	1		0	0	0.0545455	-71.0769	-32.9055
1	20	1	Unfenced	Under shrub	Baccharis linearis	September	2005	46	0	35.75	0	0	0	0	herbivory	0	0	0	-71.0769	-32.9055
26	3	1	Unfenced	Open canopy	Baccharis linearis	September	2005	46	9.95913		0	0	0	0	herbivory	0	0	0	-71.0769	-32.9055
75	961	1	Fenced	Under shrub	Baccharis linearis	September	2005	46	15.3949	48.7961	19	1	0.9937	1		0	0	0.027027	-71.0769	-32.9055
84	142	1	Fenced	Open canopy	Baccharis linearis	September	2005	46	12.7537	0	11.7	1	0.61191	1		0	0	0.00862069	-71.0769	-32.9055
1	20	1	Unfenced	Under shrub	Baccharis linearis	October	2005	75			0	0	0	0	herbivory	0	0	0	-71.0769	-32.9055
26	3	1	Unfenced	Open canopy	Baccharis linearis	October	2005	75			0	0	0	0	herbivory	0	0	0	-71.0769	-32.9055
75	961	1	Fenced	Under shrub	Baccharis linearis	October	2005	75			20.5	1	1.07215	1		0	0	0	-71.0769	-32.9055
84	142	1	Fenced	Open canopy	Baccharis linearis	October	2005	75			11.7	1	0.61191	1		0	0	0	-71.0769	-32.9055
1	20	1	Unfenced	Under shrub	Baccharis linearis	November	2005	111	1.16697		0	0	0	0	herbivory	0	0	0	-71.0769	-32.9055
26	3	1	Unfenced	Open canopy	Baccharis linearis	November	2005	111	0.811756		0	0	0	0	herbivory	0	0	0	-71.0769	-32.9055
75	961	1	Fenced	Under shrub	Baccharis linearis	November	2005	111	0.818696		29.1	2	1.52193	1		0	0	0	-71.0769	-32.9055
84	142	1	Fenced	Open canopy	Baccharis linearis	November	2005	111	0.681486		13.2	1	0.69036	1		0	0	0	-71.0769	-32.9055
1	20	1	Unfenced	Under shrub	Baccharis linearis	December	2005	153			0	0	0	0	herbivory	0	0	0	-71.0769	-32.9055
26	3	1	Unfenced	Open canopy	Baccharis linearis	December	2005	153			0	0	0	0	herbivory	0	0	0	-71.0769	-32.9055
75	961	1	Fenced	Under shrub	Baccharis linearis	December	2005	153			35.1	2	1.83573	1		0	0	0	-71.0769	-32.9055
84	142	1	Fenced	Open canopy	Baccharis linearis	December	2005	153			0	0	0	0	desiccation	0	0	0	-71.0769	-32.9055
1	20	1	Unfenced	Under shrub	Baccharis linearis	January	2006	182	0.791631		0	0	0	0	herbivory	0	0	0	-71.0769	-32.9055
26	3	1	Unfenced	Open canopy	Baccharis linearis	January	2006	182	0.624124		0	0	0	0	herbivory	0	0	0	-71.0769	-32.9055
75	961	1	Fenced	Under shrub	Baccharis linearis	January	2006	182	0.668426		36.1	2	1.88803	1		0	0	0	-71.0769	-32.9055
84	142	1	Fenced	Open canopy	Baccharis linearis	January	2006	182	0.467591		0	0	0	0	desiccation	0	0	0	-71.0769	-32.9055
1	20	1	Unfenced	Under shrub	Baccharis linearis	March	2006	237	0.773234		0	0	0	0	herbivory	0	0	0	-71.0769	-32.9055
26	3	1	Unfenced	Open canopy	Baccharis linearis	March	2006	237	0.567553		0	0	0	0	herbivory	0	0	0	-71.0769	-32.9055
75	961	1	Fenced	Under shrub	Baccharis linearis	March	2006	237	0.781861		36.1	2	1.88803	1		0	0	0	-71.0769	-32.9055
84	142	1	Fenced	Open canopy	Baccharis linearis	March	2006	237	0.419745		0	0	0	0	desiccation	0	0	0	-71.0769	-32.9055
1	20	1	Unfenced	Under shrub	Baccharis linearis	January	2007	526			0	0	0	0	herbivory	0	0	0	-71.0769	-32.9055
26	3	1	Unfenced	Open canopy	Baccharis linearis	January	2007	526			0	0	0	0	herbivory	0	0	0	-71.0769	-32.9055
75	961	1	Fenced	Under shrub	Baccharis linearis	January	2007	526			66	3	3.4518	1		0	0	0	-71.0769	-32.9055
84	142	1	Fenced	Open canopy	Baccharis linearis	January	2007	526			0	0	0	0	desiccation	0	0	0	-71.0769	-32.9055
3	82	1	Unfenced	Under shrub	Baccharis linearis	July	2005	0			22	1	1.1506	1		0	0	0	-71.0768	-32.9054
42	947	1	Unfenced	Open canopy	Baccharis linearis	July	2005	0			21.5	1	1.12445	1		0	0	0	-71.0768	-32.9054
59	48	1	Fenced	Under shrub	Baccharis linearis	July	2005	0			22	1	1.1506	1		0	0	0	-71.0768	-32.9054
78	194	1	Fenced	Open canopy	Baccharis linearis	July	2005	0			17.6	1	0.92048	1		0	0	0	-71.0768	-32.9054
3	82	1	Unfenced	Under shrub	Baccharis linearis	August	2005	8			16.1	1	0.84203	1		1	26.8182	-0.268182	-71.0768	-32.9054
42	947	1	Unfenced	Open canopy	Baccharis linearis	August	2005	8			21.5	1	1.12445	1		0	0	0	-71.0768	-32.9054
59	48	1	Fenced	Under shrub	Baccharis linearis	August	2005	8			23.2	1	1.21336	1		0	0	0.0545455	-71.0768	-32.9054
78	194	1	Fenced	Open canopy	Baccharis linearis	August	2005	8			18	1	0.9414	1		0	0	0.0227273	-71.0768	-32.9054
3	82	1	Unfenced	Under shrub	Baccharis linearis	August	2005	25			15.3	1	0.80019	1		1	4.96894	-0.0496894	-71.0768	-32.9054
42	947	1	Unfenced	Open canopy	Baccharis linearis	August	2005	25			14	1	0.7322	1		1	34.8837	-0.348837	-71.0768	-32.9054
59	48	1	Fenced	Under shrub	Baccharis linearis	August	2005	25			27.9	1	1.45917	1		0	0	0.202586	-71.0768	-32.9054
78	194	1	Fenced	Open canopy	Baccharis linearis	August	2005	25			19.5	1	1.01985	1		0	0	0.0833333	-71.0768	-32.9054
3	82	1	Unfenced	Under shrub	Baccharis linearis	September	2005	46	15.27	59.4429	15.3	1	0.80019	1		0	0	0	-71.0768	-32.9054
42	947	1	Unfenced	Open canopy	Baccharis linearis	September	2005	46	13.4536	0	15	1	0.7845	1		0	0	0.0714286	-71.0768	-32.9054
59	48	1	Fenced	Under shrub	Baccharis linearis	September	2005	46	11.6317	46.0535	28.8	1	1.50624	1		0	0	0.0322581	-71.0768	-32.9054
78	194	1	Fenced	Open canopy	Baccharis linearis	September	2005	46	9.61712	0	22	1	1.1506	1		0	0	0.128205	-71.0768	-32.9054
3	82	1	Unfenced	Under shrub	Baccharis linearis	October	2005	75			16.6	1	0.86818	1		0	0	0	-71.0768	-32.9054
42	947	1	Unfenced	Open canopy	Baccharis linearis	October	2005	75			0.1	1	0.00523	1		1	99.3333	0	-71.0768	-32.9054
59	48	1	Fenced	Under shrub	Baccharis linearis	October	2005	75			39.3	2	2.05539	1		0	0	0	-71.0768	-32.9054
78	194	1	Fenced	Open canopy	Baccharis linearis	October	2005	75			26	1	1.3598	1		0	0	0	-71.0768	-32.9054
3	82	1	Unfenced	Under shrub	Baccharis linearis	November	2005	111	1.23833		0	0	0	0	herbivory	1	100	0	-71.0768	-32.9054
42	947	1	Unfenced	Open canopy	Baccharis linearis	November	2005	111	1.29151		3.5	1	0.18305	1		0	0	0	-71.0768	-32.9054
59	48	1	Fenced	Under shrub	Baccharis linearis	November	2005	111	1.23524		42.2	2	2.20706	1		0	0	0	-71.0768	-32.9054
78	194	1	Fenced	Open canopy	Baccharis linearis	November	2005	111	0.412371		34.2	2	1.78866	1		0	0	0	-71.0768	-32.9054
3	82	1	Unfenced	Under shrub	Baccharis linearis	December	2005	153			0	0	0	0	herbivory	0	0	0	-71.0768	-32.9054
42	947	1	Unfenced	Open canopy	Baccharis linearis	December	2005	153			0.1	1	0.00523	1		1	97.1429	0	-71.0768	-32.9054
59	48	1	Fenced	Under shrub	Baccharis linearis	December	2005	153			46.1	2	2.41103	1		0	0	0	-71.0768	-32.9054
78	194	1	Fenced	Open canopy	Baccharis linearis	December	2005	153			41.5	2	2.17045	1		0	0	0	-71.0768	-32.9054
3	82	1	Unfenced	Under shrub	Baccharis linearis	January	2006	182	0.943231		0	0	0	0	herbivory	0	0	0	-71.0768	-32.9054
42	947	1	Unfenced	Open canopy	Baccharis linearis	January	2006	182	0.532932		0	0	0	0	herbivory	1	100	0	-71.0768	-32.9054
59	48	1	Fenced	Under shrub	Baccharis linearis	January	2006	182	0.552826		47.3	2	2.47379	1		0	0	0	-71.0768	-32.9054
78	194	1	Fenced	Open canopy	Baccharis linearis	January	2006	182	0.468933		42.8	2	2.23844	1		0	0	0	-71.0768	-32.9054
3	82	1	Unfenced	Under shrub	Baccharis linearis	March	2006	237	0.831296		0	0	0	0	herbivory	0	0	0	-71.0768	-32.9054
42	947	1	Unfenced	Open canopy	Baccharis linearis	March	2006	237	0.499412		0	0	0	0	herbivory	0	0	0	-71.0768	-32.9054
59	48	1	Fenced	Under shrub	Baccharis linearis	March	2006	237	0.427427		47.6	2	2.48948	1		0	0	0	-71.0768	-32.9054
78	194	1	Fenced	Open canopy	Baccharis linearis	March	2006	237	0.441472		43	2	2.2489	1		0	0	0	-71.0768	-32.9054
3	82	1	Unfenced	Under shrub	Baccharis linearis	January	2007	526			0	0	0	0	herbivory	0	0	0	-71.0768	-32.9054
42	947	1	Unfenced	Open canopy	Baccharis linearis	January	2007	526			0	0	0	0	herbivory	0	0	0	-71.0768	-32.9054
59	48	1	Fenced	Under shrub	Baccharis linearis	January	2007	526			78	3	4.0794	1		0	0	0	-71.0768	-32.9054
78	194	1	Fenced	Open canopy	Baccharis linearis	January	2007	526			0	0	0	0	desiccation	0	0	0	-71.0768	-32.9054
14	798	1	Unfenced	Under shrub	Baccharis linearis	July	2005	0			22.2	1	1.16106	1		0	0	0	-71.077	-32.9055
31	765	1	Unfenced	Open canopy	Baccharis linearis	July	2005	0			14	1	0.7322	1		0	0	0	-71.077	-32.9055
66	452	1	Fenced	Under shrub	Baccharis linearis	July	2005	0			18.7	1	0.97801	1		0	0	0	-71.077	-32.9055
85	155	1	Fenced	Open canopy	Baccharis linearis	July	2005	0			19.7	1	1.03031	1		0	0	0	-71.077	-32.9055
14	798	1	Unfenced	Under shrub	Baccharis linearis	August	2005	8			22.5	1	1.17675	1		0	0	0.0135135	-71.077	-32.9055
31	765	1	Unfenced	Open canopy	Baccharis linearis	August	2005	8			0.5	1	0.02615	1		1	96.4286	-0.964286	-71.077	-32.9055
66	452	1	Fenced	Under shrub	Baccharis linearis	August	2005	8			20.3	1	1.06169	1		0	0	0.0855615	-71.077	-32.9055
85	155	1	Fenced	Open canopy	Baccharis linearis	August	2005	8			20	1	1.046	1		0	0	0.0152284	-71.077	-32.9055
14	798	1	Unfenced	Under shrub	Baccharis linearis	August	2005	25			32	2	1.6736	1		0	0	0.422222	-71.077	-32.9055
31	765	1	Unfenced	Open canopy	Baccharis linearis	August	2005	25			0	0	0	0	herbivory	1	100	-1	-71.077	-32.9055
66	452	1	Fenced	Under shrub	Baccharis linearis	August	2005	25			21.5	1	1.12445	1		0	0	0.0591133	-71.077	-32.9055
85	155	1	Fenced	Open canopy	Baccharis linearis	August	2005	25			20.5	1	1.07215	1		0	0	0.025	-71.077	-32.9055
14	798	1	Unfenced	Under shrub	Baccharis linearis	September	2005	46	14.8555	51.7662	29.95	2	1.56638	1		1	6.40625	-0.0640625	-71.077	-32.9055
31	765	1	Unfenced	Open canopy	Baccharis linearis	September	2005	46	17.3165	0	0	0	0	0	herbivory	0	0	0	-71.077	-32.9055
66	452	1	Fenced	Under shrub	Baccharis linearis	September	2005	46	10.569	50.2254	22.5	1	1.17675	1		0	0	0.0465116	-71.077	-32.9055
85	155	1	Fenced	Open canopy	Baccharis linearis	September	2005	46	18.087	0	21.3	1	1.11399	1		0	0	0.0390244	-71.077	-32.9055
14	798	1	Unfenced	Under shrub	Baccharis linearis	October	2005	75			0.5	1	0.02615	1		1	98.3306	0	-71.077	-32.9055
31	765	1	Unfenced	Open canopy	Baccharis linearis	October	2005	75			0	0	0	0	herbivory	0	0	0	-71.077	-32.9055
66	452	1	Fenced	Under shrub	Baccharis linearis	October	2005	75			30	2	1.569	1		0	0	0	-71.077	-32.9055
85	155	1	Fenced	Open canopy	Baccharis linearis	October	2005	75			24.6	1	1.28658	1		0	0	0	-71.077	-32.9055
14	798	1	Unfenced	Under shrub	Baccharis linearis	November	2005	111	1.25129		0.5	1	0.02615	1		0	0	0	-71.077	-32.9055
31	765	1	Unfenced	Open canopy	Baccharis linearis	November	2005	111	0.766079		0	0	0	0	herbivory	0	0	0	-71.077	-32.9055
66	452	1	Fenced	Under shrub	Baccharis linearis	November	2005	111	1.37799		31.1	2	1.62653	1		0	0	0	-71.077	-32.9055
85	155	1	Fenced	Open canopy	Baccharis linearis	November	2005	111	1.22094		31.3	2	1.63699	1		0	0	0	-71.077	-32.9055
14	798	1	Unfenced	Under shrub	Baccharis linearis	December	2005	153			0	0	0	0	herbivory	1	100	0	-71.077	-32.9055
31	765	1	Unfenced	Open canopy	Baccharis linearis	December	2005	153			0	0	0	0	herbivory	0	0	0	-71.077	-32.9055
66	452	1	Fenced	Under shrub	Baccharis linearis	December	2005	153			33.5	2	1.75205	1		0	0	0	-71.077	-32.9055
85	155	1	Fenced	Open canopy	Baccharis linearis	December	2005	153			33.3	2	1.74159	1		0	0	0	-71.077	-32.9055
14	798	1	Unfenced	Under shrub	Baccharis linearis	January	2006	182	0.675773		0	0	0	0	herbivory	0	0	0	-71.077	-32.9055
31	765	1	Unfenced	Open canopy	Baccharis linearis	January	2006	182	0.53916		0	0	0	0	herbivory	0	0	0	-71.077	-32.9055
66	452	1	Fenced	Under shrub	Baccharis linearis	January	2006	182	0.878356		33.6	2	1.75728	1		0	0	0	-71.077	-32.9055
85	155	1	Fenced	Open canopy	Baccharis linearis	January	2006	182	0.409567		0	0	0	0	desiccation	0	0	0	-71.077	-32.9055
14	798	1	Unfenced	Under shrub	Baccharis linearis	March	2006	237	0.580616		0	0	0	0	herbivory	0	0	0	-71.077	-32.9055
31	765	1	Unfenced	Open canopy	Baccharis linearis	March	2006	237	0.570656		0	0	0	0	herbivory	0	0	0	-71.077	-32.9055
66	452	1	Fenced	Under shrub	Baccharis linearis	March	2006	237	1.04563		33.6	2	1.75728	1		0	0	0	-71.077	-32.9055
85	155	1	Fenced	Open canopy	Baccharis linearis	March	2006	237	0.528233		0	0	0	0	desiccation	0	0	0	-71.077	-32.9055
14	798	1	Unfenced	Under shrub	Baccharis linearis	January	2007	526			0	0	0	0	herbivory	0	0	0	-71.077	-32.9055
31	765	1	Unfenced	Open canopy	Baccharis linearis	January	2007	526			0	0	0	0	herbivory	0	0	0	-71.077	-32.9055
66	452	1	Fenced	Under shrub	Baccharis linearis	January	2007	526			0	0	0	0	desiccation	0	0	0	-71.077	-32.9055
85	155	1	Fenced	Open canopy	Baccharis linearis	January	2007	526			0	0	0	0	desiccation	0	0	0	-71.077	-32.9055
21	380	1	Unfenced	Under shrub	Acacia caven	July	2005	0			15	1	0.7845	1		0	0	0	-71.0771	-32.9053
37	198	1	Unfenced	Open canopy	Acacia caven	July	2005	0			15	1	0.7845	1		0	0	0	-71.0771	-32.9053
64	433	1	Fenced	Under shrub	Acacia caven	July	2005	0			20	1	1.046	1		0	0	0	-71.0771	-32.9053
95	818	1	Fenced	Open canopy	Acacia caven	July	2005	0			8.5	1	0.44455	1		0	0	0	-71.0771	-32.9053
21	380	1	Unfenced	Under shrub	Acacia caven	August	2005	8			0	0	0	0	herbivory	1	100	-1	-71.0771	-32.9053
37	198	1	Unfenced	Open canopy	Acacia caven	August	2005	8			0	0	0	0	herbivory	1	100	-1	-71.0771	-32.9053
64	433	1	Fenced	Under shrub	Acacia caven	August	2005	8			20	1	1.046	1		0	0	0	-71.0771	-32.9053
95	818	1	Fenced	Open canopy	Acacia caven	August	2005	8			8.5	1	0.44455	1		0	0	0	-71.0771	-32.9053
21	380	1	Unfenced	Under shrub	Acacia caven	August	2005	25			0	0	0	0	herbivory	0	0	0	-71.0771	-32.9053
37	198	1	Unfenced	Open canopy	Acacia caven	August	2005	25			0	0	0	0	herbivory	0	0	0	-71.0771	-32.9053
64	433	1	Fenced	Under shrub	Acacia caven	August	2005	25			21	1	1.0983	1		0	0	0.05	-71.0771	-32.9053
95	818	1	Fenced	Open canopy	Acacia caven	August	2005	25			8.8	1	0.46024	1		0	0	0.0352941	-71.0771	-32.9053
21	380	1	Unfenced	Under shrub	Acacia caven	September	2005	46	10.1332	50.9799	0	0	0	0	herbivory	0	0	0	-71.0771	-32.9053
37	198	1	Unfenced	Open canopy	Acacia caven	September	2005	46	10.5032	0	0	0	0	0	herbivory	0	0	0	-71.0771	-32.9053
64	433	1	Fenced	Under shrub	Acacia caven	September	2005	46	18.506		21	1	1.0983	1		0	0	0	-71.0771	-32.9053
95	818	1	Fenced	Open canopy	Acacia caven	September	2005	46	12.0196	0	10.2	1	0.53346	1		0	0	0.159091	-71.0771	-32.9053
21	380	1	Unfenced	Under shrub	Acacia caven	October	2005	75			0	0	0	0	herbivory	0	0	0	-71.0771	-32.9053
37	198	1	Unfenced	Open canopy	Acacia caven	October	2005	75			0	0	0	0	herbivory	0	0	0	-71.0771	-32.9053
64	433	1	Fenced	Under shrub	Acacia caven	October	2005	75			23.5	1	1.22905	1		0	0	0	-71.0771	-32.9053
95	818	1	Fenced	Open canopy	Acacia caven	October	2005	75			17.1	2	0.89433	1		0	0	0	-71.0771	-32.9053
21	380	1	Unfenced	Under shrub	Acacia caven	November	2005	111	1.33634		0	0	0	0	herbivory	0	0	0	-71.0771	-32.9053
37	198	1	Unfenced	Open canopy	Acacia caven	November	2005	111	0.438893		0	0	0	0	herbivory	0	0	0	-71.0771	-32.9053
64	433	1	Fenced	Under shrub	Acacia caven	November	2005	111	3.33808		30.1	2	1.57423	1		0	0	0	-71.0771	-32.9053
95	818	1	Fenced	Open canopy	Acacia caven	November	2005	111	0.588324		17.4	2	0.91002	1		0	0	0	-71.0771	-32.9053
21	380	1	Unfenced	Under shrub	Acacia caven	December	2005	153			0	0	0	0	herbivory	0	0	0	-71.0771	-32.9053
37	198	1	Unfenced	Open canopy	Acacia caven	December	2005	153			0	0	0	0	herbivory	0	0	0	-71.0771	-32.9053
64	433	1	Fenced	Under shrub	Acacia caven	December	2005	153			37	2	1.9351	1		0	0	0	-71.0771	-32.9053
95	818	1	Fenced	Open canopy	Acacia caven	December	2005	153			17.4	2	0.91002	1		0	0	0	-71.0771	-32.9053
21	380	1	Unfenced	Under shrub	Acacia caven	January	2006	182	0.656758		0	0	0	0	herbivory	0	0	0	-71.0771	-32.9053
37	198	1	Unfenced	Open canopy	Acacia caven	January	2006	182	0.37062		0	0	0	0	herbivory	0	0	0	-71.0771	-32.9053
64	433	1	Fenced	Under shrub	Acacia caven	January	2006	182	2.08807		39.3	2	2.05539	1		0	0	0	-71.0771	-32.9053
95	818	1	Fenced	Open canopy	Acacia caven	January	2006	182	0.355977		0	0	0	0	desiccation	0	0	0	-71.0771	-32.9053
21	380	1	Unfenced	Under shrub	Acacia caven	March	2006	237	0.598527		0	0	0	0	herbivory	0	0	0	-71.0771	-32.9053
37	198	1	Unfenced	Open canopy	Acacia caven	March	2006	237	0.565352		0	0	0	0	herbivory	0	0	0	-71.0771	-32.9053
64	433	1	Fenced	Under shrub	Acacia caven	March	2006	237	1.7152		39.8	2	2.08154	1		0	0	0	-71.0771	-32.9053
95	818	1	Fenced	Open canopy	Acacia caven	March	2006	237	0.390682		0	0	0	0	desiccation	0	0	0	-71.0771	-32.9053
21	380	1	Unfenced	Under shrub	Acacia caven	January	2007	526			0	0	0	0	herbivory	0	0	0	-71.0771	-32.9053
37	198	1	Unfenced	Open canopy	Acacia caven	January	2007	526			0	0	0	0	herbivory	0	0	0	-71.0771	-32.9053
64	433	1	Fenced	Under shrub	Acacia caven	January	2007	526			70.5	3	3.68715	1		0	0	0	-71.0771	-32.9053
95	818	1	Fenced	Open canopy	Acacia caven	January	2007	526			0	0	0	0	desiccation	0	0	0	-71.0771	-32.9053
16	804	1	Unfenced	Under shrub	Baccharis linearis	July	2005	0			13.5	1	0.70605	1		0	0	0	-71.0771	-32.9056
41	752	1	Unfenced	Open canopy	Baccharis linearis	July	2005	0			12	1	0.6276	1		0	0	0	-71.0771	-32.9056
58	43	1	Fenced	Under shrub	Baccharis linearis	July	2005	0			19	1	0.9937	1		0	0	0	-71.0771	-32.9056
88	225	1	Fenced	Open canopy	Baccharis linearis	July	2005	0			26.7	1	1.39641	1		0	0	0	-71.0771	-32.9056
16	804	1	Unfenced	Under shrub	Baccharis linearis	August	2005	8			13.5	1	0.70605	1		0	0	0	-71.0771	-32.9056
41	752	1	Unfenced	Open canopy	Baccharis linearis	August	2005	8			0	0	0	0	herbivory	1	100	-1	-71.0771	-32.9056
58	43	1	Fenced	Under shrub	Baccharis linearis	August	2005	8			19	1	0.9937	1		0	0	0	-71.0771	-32.9056
88	225	1	Fenced	Open canopy	Baccharis linearis	August	2005	8			26.7	1	1.39641	1		0	0	0	-71.0771	-32.9056
16	804	1	Unfenced	Under shrub	Baccharis linearis	August	2005	25			15.5	1	0.81065	1		0	0	0.148148	-71.0771	-32.9056
41	752	1	Unfenced	Open canopy	Baccharis linearis	August	2005	25			0	0	0	0	herbivory	0	0	0	-71.0771	-32.9056
58	43	1	Fenced	Under shrub	Baccharis linearis	August	2005	25			19.5	1	1.01985	1		0	0	0.0263158	-71.0771	-32.9056
88	225	1	Fenced	Open canopy	Baccharis linearis	August	2005	25			26.7	1	1.39641	1		0	0	0	-71.0771	-32.9056
16	804	1	Unfenced	Under shrub	Baccharis linearis	September	2005	46	11.2285	56.3482	15.5	1	0.81065	1		0	0	0	-71.0771	-32.9056
41	752	1	Unfenced	Open canopy	Baccharis linearis	September	2005	46	19.7478	29.5707	0	0	0	0	herbivory	0	0	0	-71.0771	-32.9056
58	43	1	Fenced	Under shrub	Baccharis linearis	September	2005	46	16.0761	65.8304	20.5	1	1.07215	1		0	0	0.0512821	-71.0771	-32.9056
88	225	1	Fenced	Open canopy	Baccharis linearis	September	2005	46	10.921	15.0757	30.8	2	1.61084	1		0	0	0.153558	-71.0771	-32.9056
16	804	1	Unfenced	Under shrub	Baccharis linearis	October	2005	75			15.7	1	0.82111	1		0	0	0	-71.0771	-32.9056
41	752	1	Unfenced	Open canopy	Baccharis linearis	October	2005	75			0	0	0	0	herbivory	0	0	0	-71.0771	-32.9056
58	43	1	Fenced	Under shrub	Baccharis linearis	October	2005	75			22.2	1	1.16106	1		0	0	0	-71.0771	-32.9056
88	225	1	Fenced	Open canopy	Baccharis linearis	October	2005	75			30.8	1	1.61084	1		0	0	0	-71.0771	-32.9056
16	804	1	Unfenced	Under shrub	Baccharis linearis	November	2005	111	0.730533		0	0	0	0	herbivory	1	100	0	-71.0771	-32.9056
41	752	1	Unfenced	Open canopy	Baccharis linearis	November	2005	111	1.43623		0	0	0	0	herbivory	0	0	0	-71.0771	-32.9056
58	43	1	Fenced	Under shrub	Baccharis linearis	November	2005	111	0.938663		22.2	1	1.16106	1		0	0	0	-71.0771	-32.9056
88	225	1	Fenced	Open canopy	Baccharis linearis	November	2005	111	0.583359		30.7	2	1.60561	1		1	0.324675	0	-71.0771	-32.9056
16	804	1	Unfenced	Under shrub	Baccharis linearis	December	2005	153			0	0	0	0	herbivory	0	0	0	-71.0771	-32.9056
41	752	1	Unfenced	Open canopy	Baccharis linearis	December	2005	153			0	0	0	0	herbivory	0	0	0	-71.0771	-32.9056
58	43	1	Fenced	Under shrub	Baccharis linearis	December	2005	153			27.2	2	1.42256	1		0	0	0	-71.0771	-32.9056
88	225	1	Fenced	Open canopy	Baccharis linearis	December	2005	153			34	2	1.7782	1		0	0	0	-71.0771	-32.9056
16	804	1	Unfenced	Under shrub	Baccharis linearis	January	2006	182	0.355467		0	0	0	0	herbivory	0	0	0	-71.0771	-32.9056
41	752	1	Unfenced	Open canopy	Baccharis linearis	January	2006	182	0.75287		0	0	0	0	herbivory	0	0	0	-71.0771	-32.9056
58	43	1	Fenced	Under shrub	Baccharis linearis	January	2006	182	0.414217		27.3	2	1.42779	1		0	0	0	-71.0771	-32.9056
88	225	1	Fenced	Open canopy	Baccharis linearis	January	2006	182	0.415677		34	2	1.7782	1		0	0	0	-71.0771	-32.9056
16	804	1	Unfenced	Under shrub	Baccharis linearis	March	2006	237	0.535427		0	0	0	0	herbivory	0	0	0	-71.0771	-32.9056
41	752	1	Unfenced	Open canopy	Baccharis linearis	March	2006	237	0.868744		0	0	0	0	herbivory	0	0	0	-71.0771	-32.9056
58	43	1	Fenced	Under shrub	Baccharis linearis	March	2006	237	0.450924		0	0	0	0	desiccation	0	0	0	-71.0771	-32.9056
88	225	1	Fenced	Open canopy	Baccharis linearis	March	2006	237	0.462275		34	2	1.7782	1		0	0	0	-71.0771	-32.9056
16	804	1	Unfenced	Under shrub	Baccharis linearis	January	2007	526			0	0	0	0	herbivory	0	0	0	-71.0771	-32.9056
41	752	1	Unfenced	Open canopy	Baccharis linearis	January	2007	526			0	0	0	0	herbivory	0	0	0	-71.0771	-32.9056
58	43	1	Fenced	Under shrub	Baccharis linearis	January	2007	526			0	0	0	0	desiccation	0	0	0	-71.0771	-32.9056
88	225	1	Fenced	Open canopy	Baccharis linearis	January	2007	526			45.5	3	2.37965	1		0	0	0	-71.0771	-32.9056
12	692	1	Unfenced	Under shrub	Baccharis linearis	July	2005	0			23.3	1	1.21859	1		0	0	0	-71.077	-32.9056
49	680	1	Unfenced	Open canopy	Baccharis linearis	July	2005	0			15.5	1	0.81065	1		0	0	0	-71.077	-32.9056
62	136	1	Fenced	Under shrub	Baccharis linearis	July	2005	0			23.5	1	1.22905	1		0	0	0	-71.077	-32.9056
98	324	1	Fenced	Open canopy	Baccharis linearis	July	2005	0			21.5	1	1.12445	1		0	0	0	-71.077	-32.9056
12	692	1	Unfenced	Under shrub	Baccharis linearis	August	2005	8			7.5	1	0.39225	1		1	67.8112	-0.678112	-71.077	-32.9056
49	680	1	Unfenced	Open canopy	Baccharis linearis	August	2005	8			2	1	0.1046	1		1	87.0968	-0.870968	-71.077	-32.9056
62	136	1	Fenced	Under shrub	Baccharis linearis	August	2005	8			23.5	1	1.22905	1		0	0	0	-71.077	-32.9056
98	324	1	Fenced	Open canopy	Baccharis linearis	August	2005	8			22	1	1.1506	1		0	0	0.0232558	-71.077	-32.9056
12	692	1	Unfenced	Under shrub	Baccharis linearis	August	2005	25			18.8	2	0.98324	1		0	0	1.50667	-71.077	-32.9056
49	680	1	Unfenced	Open canopy	Baccharis linearis	August	2005	25			0	0	0	0	herbivory	1	100	-1	-71.077	-32.9056
62	136	1	Fenced	Under shrub	Baccharis linearis	August	2005	25			23.8	1	1.24474	1		0	0	0.012766	-71.077	-32.9056
98	324	1	Fenced	Open canopy	Baccharis linearis	August	2005	25			22	1	1.1506	1		0	0	0	-71.077	-32.9056
12	692	1	Unfenced	Under shrub	Baccharis linearis	September	2005	46	11.0848	28.0026	0.5	2	0.02615	1		1	97.3404	-0.973404	-71.077	-32.9056
49	680	1	Unfenced	Open canopy	Baccharis linearis	September	2005	46	9.42635	0	0	0	0	0	herbivory	0	0	0	-71.077	-32.9056
62	136	1	Fenced	Under shrub	Baccharis linearis	September	2005	46	16.5685	48.2074	25.2	1	1.31796	1		0	0	0.0588235	-71.077	-32.9056
98	324	1	Fenced	Open canopy	Baccharis linearis	September	2005	46	11.7015	0	23.6	1	1.23428	1		0	0	0.0727273	-71.077	-32.9056
12	692	1	Unfenced	Under shrub	Baccharis linearis	October	2005	75			0	0	0	0	herbivory	1	100	0	-71.077	-32.9056
49	680	1	Unfenced	Open canopy	Baccharis linearis	October	2005	75			0	0	0	0	herbivory	0	0	0	-71.077	-32.9056
62	136	1	Fenced	Under shrub	Baccharis linearis	October	2005	75			32.4	2	1.69452	1		0	0	0	-71.077	-32.9056
98	324	1	Fenced	Open canopy	Baccharis linearis	October	2005	75			26.4	1	1.38072	1		0	0	0	-71.077	-32.9056
12	692	1	Unfenced	Under shrub	Baccharis linearis	November	2005	111	1.11378		0	0	0	0	herbivory	0	0	0	-71.077	-32.9056
49	680	1	Unfenced	Open canopy	Baccharis linearis	November	2005	111	0.50996		0	0	0	0	herbivory	0	0	0	-71.077	-32.9056
62	136	1	Fenced	Under shrub	Baccharis linearis	November	2005	111	1.31728		41.5	2	2.17045	1		0	0	0	-71.077	-32.9056
98	324	1	Fenced	Open canopy	Baccharis linearis	November	2005	111	0.92688		34.8	2	1.82004	1		0	0	0	-71.077	-32.9056
12	692	1	Unfenced	Under shrub	Baccharis linearis	December	2005	153			0	0	0	0	herbivory	0	0	0	-71.077	-32.9056
49	680	1	Unfenced	Open canopy	Baccharis linearis	December	2005	153			0	0	0	0	herbivory	0	0	0	-71.077	-32.9056
62	136	1	Fenced	Under shrub	Baccharis linearis	December	2005	153			53.2	2	2.78236	1		0	0	0	-71.077	-32.9056
98	324	1	Fenced	Open canopy	Baccharis linearis	December	2005	153			39.5	2	2.06585	1		0	0	0	-71.077	-32.9056
12	692	1	Unfenced	Under shrub	Baccharis linearis	January	2006	182	0.648132		0	0	0	0	herbivory	0	0	0	-71.077	-32.9056
49	680	1	Unfenced	Open canopy	Baccharis linearis	January	2006	182	0.402666		0	0	0	0	herbivory	0	0	0	-71.077	-32.9056
62	136	1	Fenced	Under shrub	Baccharis linearis	January	2006	182	0.716958		55.4	2	2.89742	1		0	0	0	-71.077	-32.9056
98	324	1	Fenced	Open canopy	Baccharis linearis	January	2006	182	0.421677		41.2	2	2.15476	1		0	0	0	-71.077	-32.9056
12	692	1	Unfenced	Under shrub	Baccharis linearis	March	2006	237	0.517189		0	0	0	0	herbivory	0	0	0	-71.077	-32.9056
49	680	1	Unfenced	Open canopy	Baccharis linearis	March	2006	237	0.411639		0	0	0	0	herbivory	0	0	0	-71.077	-32.9056
62	136	1	Fenced	Under shrub	Baccharis linearis	March	2006	237	0.863363		55.4	2	2.89742	1		0	0	0	-71.077	-32.9056
98	324	1	Fenced	Open canopy	Baccharis linearis	March	2006	237	0.48714		41.3	2	2.15999	1		0	0	0	-71.077	-32.9056
12	692	1	Unfenced	Under shrub	Baccharis linearis	January	2007	526			0	0	0	0	herbivory	0	0	0	-71.077	-32.9056
49	680	1	Unfenced	Open canopy	Baccharis linearis	January	2007	526			0	0	0	0	herbivory	0	0	0	-71.077	-32.9056
62	136	1	Fenced	Under shrub	Baccharis linearis	January	2007	526			99.9	3	5.22477	1		0	0	0	-71.077	-32.9056
98	324	1	Fenced	Open canopy	Baccharis linearis	January	2007	526			74	3	3.8702	1		0	0	0	-71.077	-32.9056
7	357	1	Unfenced	Under shrub	Acacia caven	July	2005	0			27	1	1.4121	1		0	0	0	-71.077	-32.9061
47	621	1	Unfenced	Open canopy	Acacia caven	July	2005	0			20	1	1.046	1		0	0	0	-71.077	-32.9061
68	744	1	Fenced	Under shrub	Acacia caven	July	2005	0			23	1	1.2029	1		0	0	0	-71.077	-32.9061
81	240	1	Fenced	Open canopy	Acacia caven	July	2005	0			21.5	1	1.12445	1		0	0	0	-71.077	-32.9061
7	357	1	Unfenced	Under shrub	Acacia caven	August	2005	8			0	0	0	0	herbivory	1	100	-1	-71.077	-32.9061
47	621	1	Unfenced	Open canopy	Acacia caven	August	2005	8			12	1	0.6276	1		1	40	-0.4	-71.077	-32.9061
68	744	1	Fenced	Under shrub	Acacia caven	August	2005	8			23	1	1.2029	1		0	0	0	-71.077	-32.9061
81	240	1	Fenced	Open canopy	Acacia caven	August	2005	8			22	1	1.1506	1		0	0	0.0232558	-71.077	-32.9061
7	357	1	Unfenced	Under shrub	Acacia caven	August	2005	25			0	0	0	0	herbivory	0	0	0	-71.077	-32.9061
47	621	1	Unfenced	Open canopy	Acacia caven	August	2005	25			7	1	0.3661	1		1	41.6667	-0.416667	-71.077	-32.9061
68	744	1	Fenced	Under shrub	Acacia caven	August	2005	25			25.1	1	1.31273	1		0	0	0.0913043	-71.077	-32.9061
81	240	1	Fenced	Open canopy	Acacia caven	August	2005	25			25	1	1.3075	1		0	0	0.136364	-71.077	-32.9061
7	357	1	Unfenced	Under shrub	Acacia caven	September	2005	46	11.8447	42.8319	0	0	0	0	herbivory	0	0	0	-71.077	-32.9061
47	621	1	Unfenced	Open canopy	Acacia caven	September	2005	46	10.9084	0	8.5	1	0.44455	1		0	0	0.214286	-71.077	-32.9061
68	744	1	Fenced	Under shrub	Acacia caven	September	2005	46	17.1575	62.7465	36.4	1	1.90372	1		0	0	0.450199	-71.077	-32.9061
81	240	1	Fenced	Open canopy	Acacia caven	September	2005	46	10.4759	0	34.5	2	1.80435	1		0	0	0.38	-71.077	-32.9061
7	357	1	Unfenced	Under shrub	Acacia caven	October	2005	75			0	0	0	0	herbivory	0	0	0	-71.077	-32.9061
47	621	1	Unfenced	Open canopy	Acacia caven	October	2005	75			11.5	1	0.60145	1		0	0	0	-71.077	-32.9061
68	744	1	Fenced	Under shrub	Acacia caven	October	2005	75			40	2	2.092	1		0	0	0	-71.077	-32.9061
81	240	1	Fenced	Open canopy	Acacia caven	October	2005	75			39	2	2.0397	1		0	0	0	-71.077	-32.9061
7	357	1	Unfenced	Under shrub	Acacia caven	November	2005	111	1.6244		0	0	0	0	herbivory	0	0	0	-71.077	-32.9061
47	621	1	Unfenced	Open canopy	Acacia caven	November	2005	111	0.47407		0	0	0	0	herbivory	1	100	0	-71.077	-32.9061
68	744	1	Fenced	Under shrub	Acacia caven	November	2005	111	1.68862		46.4	2	2.42672	1		0	0	0	-71.077	-32.9061
81	240	1	Fenced	Open canopy	Acacia caven	November	2005	111	0.359195		43.1	2	2.25413	1		0	0	0	-71.077	-32.9061
7	357	1	Unfenced	Under shrub	Acacia caven	December	2005	153			0	0	0	0	herbivory	0	0	0	-71.077	-32.9061
47	621	1	Unfenced	Open canopy	Acacia caven	December	2005	153			0	0	0	0	herbivory	0	0	0	-71.077	-32.9061
68	744	1	Fenced	Under shrub	Acacia caven	December	2005	153			52.9	2	2.76667	1		0	0	0	-71.077	-32.9061
81	240	1	Fenced	Open canopy	Acacia caven	December	2005	153			52	3	2.7196	1		0	0	0	-71.077	-32.9061
7	357	1	Unfenced	Under shrub	Acacia caven	January	2006	182	1.70994		0	0	0	0	herbivory	0	0	0	-71.077	-32.9061
47	621	1	Unfenced	Open canopy	Acacia caven	January	2006	182	0.523364		0	0	0	0	herbivory	0	0	0	-71.077	-32.9061
68	744	1	Fenced	Under shrub	Acacia caven	January	2006	182	0.968617		67.6	3	3.53548	1		0	0	0	-71.077	-32.9061
81	240	1	Fenced	Open canopy	Acacia caven	January	2006	182	0.359254		57.3	3	2.99679	1		0	0	0	-71.077	-32.9061
7	357	1	Unfenced	Under shrub	Acacia caven	March	2006	237	1.53203		0	0	0	0	herbivory	0	0	0	-71.077	-32.9061
47	621	1	Unfenced	Open canopy	Acacia caven	March	2006	237	0.143658		0	0	0	0	herbivory	0	0	0	-71.077	-32.9061
68	744	1	Fenced	Under shrub	Acacia caven	March	2006	237	0.612726		71.2	3	3.72376	1		0	0	0	-71.077	-32.9061
81	240	1	Fenced	Open canopy	Acacia caven	March	2006	237	0.154859		12.1	1	0.63283	1		1	78.8831	0	-71.077	-32.9061
7	357	1	Unfenced	Under shrub	Acacia caven	January	2007	526			0	0	0	0	herbivory	0	0	0	-71.077	-32.9061
47	621	1	Unfenced	Open canopy	Acacia caven	January	2007	526			0	0	0	0	herbivory	0	0	0	-71.077	-32.9061
68	744	1	Fenced	Under shrub	Acacia caven	January	2007	526			94	4	4.9162	1		0	0	0	-71.077	-32.9061
81	240	1	Fenced	Open canopy	Acacia caven	January	2007	526			57	3	2.9811	1		0	0	0	-71.077	-32.9061
9	606	1	Unfenced	Under shrub	Acacia caven	July	2005	0			13	1	0.6799	1		0	0	0	-71.0769	-32.9054
46	581	1	Unfenced	Open canopy	Acacia caven	July	2005	0			14.5	1	0.75835	1		0	0	0	-71.0769	-32.9054
65	443	1	Fenced	Under shrub	Acacia caven	July	2005	0			22	1	1.1506	1		0	0	0	-71.0769	-32.9054
94	789	1	Fenced	Open canopy	Acacia caven	July	2005	0			20	2	1.046	1		0	0	0	-71.0769	-32.9054
9	606	1	Unfenced	Under shrub	Acacia caven	August	2005	8			0	0	0	0	herbivory	1	100	-1	-71.0769	-32.9054
46	581	1	Unfenced	Open canopy	Acacia caven	August	2005	8			15	1	0.7845	1		0	0	0.0344828	-71.0769	-32.9054
65	443	1	Fenced	Under shrub	Acacia caven	August	2005	8			22	1	1.1506	1		0	0	0	-71.0769	-32.9054
94	789	1	Fenced	Open canopy	Acacia caven	August	2005	8			20	2	1.046	1		0	0	0	-71.0769	-32.9054
9	606	1	Unfenced	Under shrub	Acacia caven	August	2005	25			0	0	0	0	herbivory	0	0	0	-71.0769	-32.9054
46	581	1	Unfenced	Open canopy	Acacia caven	August	2005	25			15	1	0.7845	1		0	0	0	-71.0769	-32.9054
65	443	1	Fenced	Under shrub	Acacia caven	August	2005	25			24	1	1.2552	1		0	0	0.0909091	-71.0769	-32.9054
94	789	1	Fenced	Open canopy	Acacia caven	August	2005	25			21.6	2	1.12968	1		0	0	0.08	-71.0769	-32.9054
9	606	1	Unfenced	Under shrub	Acacia caven	September	2005	46	18.7764	46.366	0	0	0	0	herbivory	0	0	0	-71.0769	-32.9054
46	581	1	Unfenced	Open canopy	Acacia caven	September	2005	46	12.7775	0	15	1	0.7845	1		0	0	0	-71.0769	-32.9054
65	443	1	Fenced	Under shrub	Acacia caven	September	2005	46	16.3115	60.5068	25.8	1	1.34934	1		0	0	0.075	-71.0769	-32.9054
94	789	1	Fenced	Open canopy	Acacia caven	September	2005	46	10.8555	0	23.7	2	1.23951	1		0	0	0.0972222	-71.0769	-32.9054
9	606	1	Unfenced	Under shrub	Acacia caven	October	2005	75			0	0	0	0	herbivory	0	0	0	-71.0769	-32.9054
46	581	1	Unfenced	Open canopy	Acacia caven	October	2005	75			16.3	1	0.85249	1		0	0	0	-71.0769	-32.9054
65	443	1	Fenced	Under shrub	Acacia caven	October	2005	75			27.3	1	1.42779	1		0	0	0	-71.0769	-32.9054
94	789	1	Fenced	Open canopy	Acacia caven	October	2005	75			27	2	1.4121	1		0	0	0	-71.0769	-32.9054
9	606	1	Unfenced	Under shrub	Acacia caven	November	2005	111	1.63393		0	0	0	0	herbivory	0	0	0	-71.0769	-32.9054
46	581	1	Unfenced	Open canopy	Acacia caven	November	2005	111	1.008		16.3	1	0.85249	1		0	0	0	-71.0769	-32.9054
65	443	1	Fenced	Under shrub	Acacia caven	November	2005	111	4.47381		31.8	1	1.66314	1		0	0	0	-71.0769	-32.9054
94	789	1	Fenced	Open canopy	Acacia caven	November	2005	111	0.664508		33.4	3	1.74682	1		0	0	0	-71.0769	-32.9054
9	606	1	Unfenced	Under shrub	Acacia caven	December	2005	153			0	0	0	0	herbivory	0	0	0	-71.0769	-32.9054
46	581	1	Unfenced	Open canopy	Acacia caven	December	2005	153			0	0	0	0	herbivory	1	100	0	-71.0769	-32.9054
65	443	1	Fenced	Under shrub	Acacia caven	December	2005	153			38.6	2	2.01878	1		0	0	0	-71.0769	-32.9054
94	789	1	Fenced	Open canopy	Acacia caven	December	2005	153			33.7	3	1.76251	1		0	0	0	-71.0769	-32.9054
9	606	1	Unfenced	Under shrub	Acacia caven	January	2006	182	1.35078		0	0	0	0	herbivory	0	0	0	-71.0769	-32.9054
46	581	1	Unfenced	Open canopy	Acacia caven	January	2006	182	0.449862		0	0	0	0	herbivory	0	0	0	-71.0769	-32.9054
65	443	1	Fenced	Under shrub	Acacia caven	January	2006	182	1.02656		39	2	2.0397	1		0	0	0	-71.0769	-32.9054
94	789	1	Fenced	Open canopy	Acacia caven	January	2006	182	0.431832		34.5	3	1.80435	1		0	0	0	-71.0769	-32.9054
9	606	1	Unfenced	Under shrub	Acacia caven	March	2006	237	0.965327		0	0	0	0	herbivory	0	0	0	-71.0769	-32.9054
46	581	1	Unfenced	Open canopy	Acacia caven	March	2006	237	0.477327		0	0	0	0	herbivory	0	0	0	-71.0769	-32.9054
65	443	1	Fenced	Under shrub	Acacia caven	March	2006	237	1.04187		39.4	2	2.06062	1		0	0	0	-71.0769	-32.9054
94	789	1	Fenced	Open canopy	Acacia caven	March	2006	237	0.403356		0	0	0	0	desiccation	0	0	0	-71.0769	-32.9054
9	606	1	Unfenced	Under shrub	Acacia caven	January	2007	526			0	0	0	0	herbivory	0	0	0	-71.0769	-32.9054
46	581	1	Unfenced	Open canopy	Acacia caven	January	2007	526			0	0	0	0	herbivory	0	0	0	-71.0769	-32.9054
65	443	1	Fenced	Under shrub	Acacia caven	January	2007	526			0	0	0	0	desiccation	0	0	0	-71.0769	-32.9054
94	789	1	Fenced	Open canopy	Acacia caven	January	2007	526			0	0	0	0	desiccation	0	0	0	-71.0769	-32.9054
10	656	1	Unfenced	Under shrub	Acacia caven	July	2005	0			20.1	1	1.05123	1		0	0	0	-71.0769	-32.9052
45	389	1	Unfenced	Open canopy	Acacia caven	July	2005	0			25.5	1	1.33365	1		0	0	0	-71.0769	-32.9052
70	113	1	Fenced	Under shrub	Acacia caven	July	2005	0			16	1	0.8368	1		0	0	0	-71.0769	-32.9052
99	869	1	Fenced	Open canopy	Acacia caven	July	2005	0			20	1	1.046	1		0	0	0	-71.0769	-32.9052
10	656	1	Unfenced	Under shrub	Acacia caven	August	2005	8			20.1	1	1.05123	1		0	0	0	-71.0769	-32.9052
45	389	1	Unfenced	Open canopy	Acacia caven	August	2005	8			12	1	0.6276	1		1	52.9412	-0.529412	-71.0769	-32.9052
70	113	1	Fenced	Under shrub	Acacia caven	August	2005	8			16	1	0.8368	1		0	0	0	-71.0769	-32.9052
99	869	1	Fenced	Open canopy	Acacia caven	August	2005	8			20	1	1.046	1		0	0	0	-71.0769	-32.9052
10	656	1	Unfenced	Under shrub	Acacia caven	August	2005	25			0	0	0	0	herbivory	1	100	-1	-71.0769	-32.9052
45	389	1	Unfenced	Open canopy	Acacia caven	August	2005	25			13.5	1	0.70605	1		0	0	0.125	-71.0769	-32.9052
70	113	1	Fenced	Under shrub	Acacia caven	August	2005	25			16.5	1	0.86295	1		0	0	0.03125	-71.0769	-32.9052
99	869	1	Fenced	Open canopy	Acacia caven	August	2005	25			21	1	1.0983	1		0	0	0.05	-71.0769	-32.9052
10	656	1	Unfenced	Under shrub	Acacia caven	September	2005	46	8.54058	46.422	0	0	0	0	herbivory	0	0	0	-71.0769	-32.9052
45	389	1	Unfenced	Open canopy	Acacia caven	September	2005	46	13.2645	0	13	1	0.6799	1		1	3.7037	-0.037037	-71.0769	-32.9052
70	113	1	Fenced	Under shrub	Acacia caven	September	2005	46	18.9391	62.5443	17.7	1	0.92571	1		0	0	0.0727273	-71.0769	-32.9052
99	869	1	Fenced	Open canopy	Acacia caven	September	2005	46	8.59261	0	21.5	1	1.12445	1		0	0	0.0238095	-71.0769	-32.9052
10	656	1	Unfenced	Under shrub	Acacia caven	October	2005	75			0	0	0	0	herbivory	0	0	0	-71.0769	-32.9052
45	389	1	Unfenced	Open canopy	Acacia caven	October	2005	75			27.4	2	1.43302	1		0	0	0	-71.0769	-32.9052
70	113	1	Fenced	Under shrub	Acacia caven	October	2005	75			18.5	1	0.96755	1		0	0	0	-71.0769	-32.9052
99	869	1	Fenced	Open canopy	Acacia caven	October	2005	75			22.1	1	1.15583	1		0	0	0	-71.0769	-32.9052
10	656	1	Unfenced	Under shrub	Acacia caven	November	2005	111	1.49367		0	0	0	0	herbivory	0	0	0	-71.0769	-32.9052
45	389	1	Unfenced	Open canopy	Acacia caven	November	2005	111	0.451581		27.9	2	1.45917	1		0	0	0	-71.0769	-32.9052
70	113	1	Fenced	Under shrub	Acacia caven	November	2005	111	2.86613		30.8	2	1.61084	1		0	0	0	-71.0769	-32.9052
99	869	1	Fenced	Open canopy	Acacia caven	November	2005	111	1.00031		28.1	2	1.46963	1		0	0	0	-71.0769	-32.9052
10	656	1	Unfenced	Under shrub	Acacia caven	December	2005	153			0	0	0	0	herbivory	0	0	0	-71.0769	-32.9052
45	389	1	Unfenced	Open canopy	Acacia caven	December	2005	153			0	0	0	0	herbivory	1	100	0	-71.0769	-32.9052
70	113	1	Fenced	Under shrub	Acacia caven	December	2005	153			37.8	2	1.97694	1		0	0	0	-71.0769	-32.9052
99	869	1	Fenced	Open canopy	Acacia caven	December	2005	153			29.7	2	1.55331	1		0	0	0	-71.0769	-32.9052
10	656	1	Unfenced	Under shrub	Acacia caven	January	2006	182	1.71495		0	0	0	0	herbivory	0	0	0	-71.0769	-32.9052
45	389	1	Unfenced	Open canopy	Acacia caven	January	2006	182	0.459008		0	0	0	0	herbivory	0	0	0	-71.0769	-32.9052
70	113	1	Fenced	Under shrub	Acacia caven	January	2006	182	2.23898		39.1	2	2.04493	1		0	0	0	-71.0769	-32.9052
99	869	1	Fenced	Open canopy	Acacia caven	January	2006	182	0.410509		30.5	2	1.59515	1		0	0	0	-71.0769	-32.9052
10	656	1	Unfenced	Under shrub	Acacia caven	March	2006	237	1.01076		0	0	0	0	herbivory	0	0	0	-71.0769	-32.9052
45	389	1	Unfenced	Open canopy	Acacia caven	March	2006	237	0.435133		0	0	0	0	herbivory	0	0	0	-71.0769	-32.9052
70	113	1	Fenced	Under shrub	Acacia caven	March	2006	237	2.98193		39.1	2	2.04493	1		0	0	0	-71.0769	-32.9052
99	869	1	Fenced	Open canopy	Acacia caven	March	2006	237	0.346121		30.5	2	1.59515	1		0	0	0	-71.0769	-32.9052
10	656	1	Unfenced	Under shrub	Acacia caven	January	2007	526			0	0	0	0	herbivory	0	0	0	-71.0769	-32.9052
45	389	1	Unfenced	Open canopy	Acacia caven	January	2007	526			0	0	0	0	herbivory	0	0	0	-71.0769	-32.9052
70	113	1	Fenced	Under shrub	Acacia caven	January	2007	526			55.5	3	2.90265	1		0	0	0	-71.0769	-32.9052
99	869	1	Fenced	Open canopy	Acacia caven	January	2007	526			0	0	0	0	malla desenterrada	0	0	0	-71.0769	-32.9052
4	654	1	Unfenced	Under shrub	Acacia caven	July	2005	0			18.8	1	0.98324	1		0	0	0	-71.0769	-32.9052
50	860	1	Unfenced	Open canopy	Acacia caven	July	2005	0			16.7	1	0.87341	1		0	0	0	-71.0769	-32.9052
51	22	1	Fenced	Under shrub	Acacia caven	July	2005	0			20.5	1	1.07215	1		0	0	0	-71.0769	-32.9052
87	190	1	Fenced	Open canopy	Acacia caven	July	2005	0			3.5	1	0.18305	1		0	0	0	-71.0769	-32.9052
4	654	1	Unfenced	Under shrub	Acacia caven	August	2005	8			0	0	0	0	herbivory	1	100	-1	-71.0769	-32.9052
50	860	1	Unfenced	Open canopy	Acacia caven	August	2005	8			0	0	0	0	herbivory	1	100	-1	-71.0769	-32.9052
51	22	1	Fenced	Under shrub	Acacia caven	August	2005	8			20.5	1	1.07215	1		0	0	0	-71.0769	-32.9052
87	190	1	Fenced	Open canopy	Acacia caven	August	2005	8			4.4	1	0.23012	1		0	0	0.257143	-71.0769	-32.9052
4	654	1	Unfenced	Under shrub	Acacia caven	August	2005	25			0	0	0	0	herbivory	0	0	0	-71.0769	-32.9052
50	860	1	Unfenced	Open canopy	Acacia caven	August	2005	25			0	0	0	0	herbivory	0	0	0	-71.0769	-32.9052
51	22	1	Fenced	Under shrub	Acacia caven	August	2005	25			21.3	1	1.11399	1		0	0	0.0390244	-71.0769	-32.9052
87	190	1	Fenced	Open canopy	Acacia caven	August	2005	25			5	1	0.2615	1		0	0	0.136364	-71.0769	-32.9052
4	654	1	Unfenced	Under shrub	Acacia caven	September	2005	46	16.4658	70.8904	0	0	0	0	herbivory	0	0	0	-71.0769	-32.9052
50	860	1	Unfenced	Open canopy	Acacia caven	September	2005	46	9.41843	0	0	0	0	0	herbivory	0	0	0	-71.0769	-32.9052
51	22	1	Fenced	Under shrub	Acacia caven	September	2005	46	16.3977	69.5982	21.5	1	1.12445	1		0	0	0.00938967	-71.0769	-32.9052
87	190	1	Fenced	Open canopy	Acacia caven	September	2005	46	11.1714		5.5	1	0.28765	1		0	0	0.1	-71.0769	-32.9052
4	654	1	Unfenced	Under shrub	Acacia caven	October	2005	75			0	0	0	0	herbivory	0	0	0	-71.0769	-32.9052
50	860	1	Unfenced	Open canopy	Acacia caven	October	2005	75			0	0	0	0	herbivory	0	0	0	-71.0769	-32.9052
51	22	1	Fenced	Under shrub	Acacia caven	October	2005	75			21.5	1	1.12445	1		0	0	0	-71.0769	-32.9052
87	190	1	Fenced	Open canopy	Acacia caven	October	2005	75			7	2	0.3661	1		0	0	0	-71.0769	-32.9052
4	654	1	Unfenced	Under shrub	Acacia caven	November	2005	111	3.16957		0	0	0	0	herbivory	0	0	0	-71.0769	-32.9052
50	860	1	Unfenced	Open canopy	Acacia caven	November	2005	111	0.501489		0	0	0	0	herbivory	0	0	0	-71.0769	-32.9052
51	22	1	Fenced	Under shrub	Acacia caven	November	2005	111	1.99134		21.7	1	1.13491	1		0	0	0	-71.0769	-32.9052
87	190	1	Fenced	Open canopy	Acacia caven	November	2005	111	0.812045		7	2	0.3661	1		0	0	0	-71.0769	-32.9052
4	654	1	Unfenced	Under shrub	Acacia caven	December	2005	153			0	0	0	0	herbivory	0	0	0	-71.0769	-32.9052
50	860	1	Unfenced	Open canopy	Acacia caven	December	2005	153			0	0	0	0	herbivory	0	0	0	-71.0769	-32.9052
51	22	1	Fenced	Under shrub	Acacia caven	December	2005	153			21.7	1	1.13491	1		0	0	0	-71.0769	-32.9052
87	190	1	Fenced	Open canopy	Acacia caven	December	2005	153			7	2	0.3661	1		0	0	0	-71.0769	-32.9052
4	654	1	Unfenced	Under shrub	Acacia caven	January	2006	182	1.20046		0	0	0	0	herbivory	0	0	0	-71.0769	-32.9052
50	860	1	Unfenced	Open canopy	Acacia caven	January	2006	182	0.449964		0	0	0	0	herbivory	0	0	0	-71.0769	-32.9052
51	22	1	Fenced	Under shrub	Acacia caven	January	2006	182	1.42077		21.7	1	1.13491	1		0	0	0	-71.0769	-32.9052
87	190	1	Fenced	Open canopy	Acacia caven	January	2006	182	0.369004		0	0	0	0	desiccation	0	0	0	-71.0769	-32.9052
4	654	1	Unfenced	Under shrub	Acacia caven	March	2006	237	1.81353		0	0	0	0	herbivory	0	0	0	-71.0769	-32.9052
50	860	1	Unfenced	Open canopy	Acacia caven	March	2006	237	0.507328		0	0	0	0	herbivory	0	0	0	-71.0769	-32.9052
51	22	1	Fenced	Under shrub	Acacia caven	March	2006	237	0.868508		21.7	1	1.13491	1		0	0	0	-71.0769	-32.9052
87	190	1	Fenced	Open canopy	Acacia caven	March	2006	237	0.343501		0	0	0	0	desiccation	0	0	0	-71.0769	-32.9052
4	654	1	Unfenced	Under shrub	Acacia caven	January	2007	526			0	0	0	0	herbivory	0	0	0	-71.0769	-32.9052
50	860	1	Unfenced	Open canopy	Acacia caven	January	2007	526			0	0	0	0	herbivory	0	0	0	-71.0769	-32.9052
51	22	1	Fenced	Under shrub	Acacia caven	January	2007	526			24.3	1	1.27089	1		0	0	0	-71.0769	-32.9052
87	190	1	Fenced	Open canopy	Acacia caven	January	2007	526			0	0	0	0	desiccation	0	0	0	-71.0769	-32.9052
23	828	1	Unfenced	Under shrub	Acacia caven	July	2005	0			23	1	1.2029	1		0	0	0	-71.0763	-32.9054
32	9	1	Unfenced	Open canopy	Acacia caven	July	2005	0			27.5	1	1.43825	1		0	0	0	-71.0763	-32.9054
61	105	1	Fenced	Under shrub	Acacia caven	July	2005	0			21	1	1.0983	1		0	0	0	-71.0763	-32.9054
100	936	1	Fenced	Open canopy	Acacia caven	July	2005	0			15.7	1	0.82111	1		0	0	0	-71.0763	-32.9054
23	828	1	Unfenced	Under shrub	Acacia caven	August	2005	8			11.25	1	0.588375	1		1	51.087	-0.51087	-71.0763	-32.9054
32	9	1	Unfenced	Open canopy	Acacia caven	August	2005	8			29	1	1.5167	1		0	0	0.0545455	-71.0763	-32.9054
61	105	1	Fenced	Under shrub	Acacia caven	August	2005	8			21.3	1	1.11399	1		0	0	0.0142857	-71.0763	-32.9054
100	936	1	Fenced	Open canopy	Acacia caven	August	2005	8			16.5	1	0.86295	1		0	0	0.0509554	-71.0763	-32.9054
23	828	1	Unfenced	Under shrub	Acacia caven	August	2005	25			11.65	1	0.609295	1		1	0	0.0355556	-71.0763	-32.9054
32	9	1	Unfenced	Open canopy	Acacia caven	August	2005	25			30.5	1	1.59515	1		0	0	0.0517241	-71.0763	-32.9054
61	105	1	Fenced	Under shrub	Acacia caven	August	2005	25			23.5	1	1.22905	1		0	0	0.103286	-71.0763	-32.9054
100	936	1	Fenced	Open canopy	Acacia caven	August	2005	25			17.5	1	0.91525	1		0	0	0.0606061	-71.0763	-32.9054
23	828	1	Unfenced	Under shrub	Acacia caven	September	2005	46	9.64635	54.8167	12	1	0.6276	1		0	0	0.0300429	-71.0763	-32.9054
32	9	1	Unfenced	Open canopy	Acacia caven	September	2005	46	14.0561		28.95	1	1.51408	1		1	5.08197	-0.0508197	-71.0763	-32.9054
61	105	1	Fenced	Under shrub	Acacia caven	September	2005	46	18.2738	56.1033	25.5	1	1.33365	1		0	0	0.0851064	-71.0763	-32.9054
100	936	1	Fenced	Open canopy	Acacia caven	September	2005	46	14.7901	0	19.2	1	1.00416	1		0	0	0.0971429	-71.0763	-32.9054
23	828	1	Unfenced	Under shrub	Acacia caven	October	2005	75			5.75	1	0.300725	1		1	52.0833	0	-71.0763	-32.9054
32	9	1	Unfenced	Open canopy	Acacia caven	October	2005	75			38.85	2	2.03186	1		0	0	0	-71.0763	-32.9054
61	105	1	Fenced	Under shrub	Acacia caven	October	2005	75			33	2	1.7259	1		0	0	0	-71.0763	-32.9054
100	936	1	Fenced	Open canopy	Acacia caven	October	2005	75			28	2	1.4644	1		0	0	0	-71.0763	-32.9054
23	828	1	Unfenced	Under shrub	Acacia caven	November	2005	111	1.20898		0	0	0	0	herbivory	1	100	0	-71.0763	-32.9054
32	9	1	Unfenced	Open canopy	Acacia caven	November	2005	111	1.51764		0	0	0	0	herbivory	1	100	0	-71.0763	-32.9054
61	105	1	Fenced	Under shrub	Acacia caven	November	2005	111	4.86098		40.3	2	2.10769	1		0	0	0	-71.0763	-32.9054
100	936	1	Fenced	Open canopy	Acacia caven	November	2005	111	0.85442		28.2	2	1.47486	1		0	0	0	-71.0763	-32.9054
23	828	1	Unfenced	Under shrub	Acacia caven	December	2005	153			0	0	0	0	herbivory	0	0	0	-71.0763	-32.9054
32	9	1	Unfenced	Open canopy	Acacia caven	December	2005	153			0	0	0	0	herbivory	0	0	0	-71.0763	-32.9054
61	105	1	Fenced	Under shrub	Acacia caven	December	2005	153			46.1	2	2.41103	1		0	0	0	-71.0763	-32.9054
100	936	1	Fenced	Open canopy	Acacia caven	December	2005	153			29.7	2	1.55331	1		0	0	0	-71.0763	-32.9054
23	828	1	Unfenced	Under shrub	Acacia caven	January	2006	182	0.583804		0	0	0	0	herbivory	0	0	0	-71.0763	-32.9054
32	9	1	Unfenced	Open canopy	Acacia caven	January	2006	182	1.08437		0	0	0	0	herbivory	0	0	0	-71.0763	-32.9054
61	105	1	Fenced	Under shrub	Acacia caven	January	2006	182	1.53099		47.5	2	2.48425	1		0	0	0	-71.0763	-32.9054
100	936	1	Fenced	Open canopy	Acacia caven	January	2006	182	0.606367		30.7	2	1.60561	1		0	0	0	-71.0763	-32.9054
23	828	1	Unfenced	Under shrub	Acacia caven	March	2006	237	0.574539		0	0	0	0	herbivory	0	0	0	-71.0763	-32.9054
32	9	1	Unfenced	Open canopy	Acacia caven	March	2006	237	0.802717		0	0	0	0	herbivory	0	0	0	-71.0763	-32.9054
61	105	1	Fenced	Under shrub	Acacia caven	March	2006	237	0.991225		47.7	2	2.49471	1		0	0	0	-71.0763	-32.9054
100	936	1	Fenced	Open canopy	Acacia caven	March	2006	237	0.389047		30.8	2	1.61084	1		0	0	0	-71.0763	-32.9054
23	828	1	Unfenced	Under shrub	Acacia caven	January	2007	526			0	0	0	0	herbivory	0	0	0	-71.0763	-32.9054
32	9	1	Unfenced	Open canopy	Acacia caven	January	2007	526			0	0	0	0	herbivory	0	0	0	-71.0763	-32.9054
61	105	1	Fenced	Under shrub	Acacia caven	January	2007	526			81.5	3	4.26245	1		0	0	0	-71.0763	-32.9054
100	936	1	Fenced	Open canopy	Acacia caven	January	2007	526			59.5	3	3.11185	1		0	0	0	-71.0763	-32.9054
11	675	1	Unfenced	Under shrub	Acacia caven	July	2005	0			7.5	1	0.39225	1		0	0	0	-71.0765	-32.9055
27	70	1	Unfenced	Open canopy	Acacia caven	July	2005	0			21.5	1	1.12445	1		0	0	0	-71.0765	-32.9055
71	267	1	Fenced	Under shrub	Acacia caven	July	2005	0			20	1	1.046	1		0	0	0	-71.0765	-32.9055
96	901	1	Fenced	Open canopy	Acacia caven	July	2005	0			20.3	1	1.06169	1		0	0	0	-71.0765	-32.9055
11	675	1	Unfenced	Under shrub	Acacia caven	August	2005	8			0	0	0	0	herbivory	1	100	-1	-71.0765	-32.9055
27	70	1	Unfenced	Open canopy	Acacia caven	August	2005	8			0	0	0	0	herbivory	1	100	-1	-71.0765	-32.9055
71	267	1	Fenced	Under shrub	Acacia caven	August	2005	8			21	1	1.0983	1		0	0	0.05	-71.0765	-32.9055
96	901	1	Fenced	Open canopy	Acacia caven	August	2005	8			21.6	1	1.12968	1		0	0	0.0640394	-71.0765	-32.9055
11	675	1	Unfenced	Under shrub	Acacia caven	August	2005	25			0	0	0	0	herbivory	0	0	0	-71.0765	-32.9055
27	70	1	Unfenced	Open canopy	Acacia caven	August	2005	25			0	0	0	0	herbivory	0	0	0	-71.0765	-32.9055
71	267	1	Fenced	Under shrub	Acacia caven	August	2005	25			21.5	1	1.12445	1		0	0	0.0238095	-71.0765	-32.9055
96	901	1	Fenced	Open canopy	Acacia caven	August	2005	25			22	1	1.1506	1		0	0	0.0185185	-71.0765	-32.9055
11	675	1	Unfenced	Under shrub	Acacia caven	September	2005	46	24.7759	48.7805	0	0	0	0	herbivory	0	0	0	-71.0765	-32.9055
27	70	1	Unfenced	Open canopy	Acacia caven	September	2005	46	16.3811	0	0	0	0	0	herbivory	0	0	0	-71.0765	-32.9055
71	267	1	Fenced	Under shrub	Acacia caven	September	2005	46	13.4493	36.3754	23	1	1.2029	1		0	0	0.0697674	-71.0765	-32.9055
96	901	1	Fenced	Open canopy	Acacia caven	September	2005	46	17.5056	0	23	1	1.2029	1		0	0	0.0454545	-71.0765	-32.9055
11	675	1	Unfenced	Under shrub	Acacia caven	October	2005	75			0	0	0	0	herbivory	0	0	0	-71.0765	-32.9055
27	70	1	Unfenced	Open canopy	Acacia caven	October	2005	75			0	0	0	0	herbivory	0	0	0	-71.0765	-32.9055
71	267	1	Fenced	Under shrub	Acacia caven	October	2005	75			25.6	1	1.33888	1		0	0	0	-71.0765	-32.9055
96	901	1	Fenced	Open canopy	Acacia caven	October	2005	75			31.7	2	1.65791	1		0	0	0	-71.0765	-32.9055
11	675	1	Unfenced	Under shrub	Acacia caven	November	2005	111	1.85369		0	0	0	0	herbivory	0	0	0	-71.0765	-32.9055
27	70	1	Unfenced	Open canopy	Acacia caven	November	2005	111	0.811943		0	0	0	0	herbivory	0	0	0	-71.0765	-32.9055
71	267	1	Fenced	Under shrub	Acacia caven	November	2005	111	3.82868		37.2	2	1.94556	1		0	0	0	-71.0765	-32.9055
96	901	1	Fenced	Open canopy	Acacia caven	November	2005	111	0.834939		34.9	2	1.82527	1		0	0	0	-71.0765	-32.9055
11	675	1	Unfenced	Under shrub	Acacia caven	December	2005	153			0	0	0	0	herbivory	0	0	0	-71.0765	-32.9055
27	70	1	Unfenced	Open canopy	Acacia caven	December	2005	153			0	0	0	0	herbivory	0	0	0	-71.0765	-32.9055
71	267	1	Fenced	Under shrub	Acacia caven	December	2005	153			48.2	2	2.52086	1		0	0	0	-71.0765	-32.9055
96	901	1	Fenced	Open canopy	Acacia caven	December	2005	153			37.3	2	1.95079	1		0	0	0	-71.0765	-32.9055
11	675	1	Unfenced	Under shrub	Acacia caven	January	2006	182	1.46506		0	0	0	0	herbivory	0	0	0	-71.0765	-32.9055
27	70	1	Unfenced	Open canopy	Acacia caven	January	2006	182	0.553904		0	0	0	0	herbivory	0	0	0	-71.0765	-32.9055
71	267	1	Fenced	Under shrub	Acacia caven	January	2006	182	1.95996		58.3	2	3.04909	1		0	0	0	-71.0765	-32.9055
96	901	1	Fenced	Open canopy	Acacia caven	January	2006	182	0.451354		37.8	2	1.97694	1		0	0	0	-71.0765	-32.9055
11	675	1	Unfenced	Under shrub	Acacia caven	March	2006	237	1.55862		0	0	0	0	herbivory	0	0	0	-71.0765	-32.9055
27	70	1	Unfenced	Open canopy	Acacia caven	March	2006	237	0.27034		0	0	0	0	herbivory	0	0	0	-71.0765	-32.9055
71	267	1	Fenced	Under shrub	Acacia caven	March	2006	237	1.03336		66.5	2	3.47795	1		0	0	0	-71.0765	-32.9055
96	901	1	Fenced	Open canopy	Acacia caven	March	2006	237	0.435088		39	2	2.0397	1		0	0	0	-71.0765	-32.9055
11	675	1	Unfenced	Under shrub	Acacia caven	January	2007	526			0	0	0	0	herbivory	0	0	0	-71.0765	-32.9055
27	70	1	Unfenced	Open canopy	Acacia caven	January	2007	526			0	0	0	0	herbivory	0	0	0	-71.0765	-32.9055
71	267	1	Fenced	Under shrub	Acacia caven	January	2007	526			95.5	3	4.99465	1		0	0	0	-71.0765	-32.9055
96	901	1	Fenced	Open canopy	Acacia caven	January	2007	526			0	0	0	0	malla desenterrada	0	0	0	-71.0765	-32.9055
15	799	1	Unfenced	Under shrub	Baccharis linearis	July	2005	0			21.2	2	1.10876	1		0	0	0	-71.0766	-32.9055
35	129	1	Unfenced	Open canopy	Baccharis linearis	July	2005	0			11.6	1	0.60668	1		0	0	0	-71.0766	-32.9055
53	642	1	Fenced	Under shrub	Baccharis linearis	July	2005	0			11	1	0.5753	1		0	0	0	-71.0766	-32.9055
90	469	1	Fenced	Open canopy	Baccharis linearis	July	2005	0			7.8	1	0.40794	1		0	0	0	-71.0766	-32.9055
15	799	1	Unfenced	Under shrub	Baccharis linearis	August	2005	8			3.3	1	0.17259	1		1	84.434	-0.84434	-71.0766	-32.9055
35	129	1	Unfenced	Open canopy	Baccharis linearis	August	2005	8			5.4	1	0.28242	1		1	53.4483	-0.534483	-71.0766	-32.9055
53	642	1	Fenced	Under shrub	Baccharis linearis	August	2005	8			11	1	0.5753	1		0	0	0	-71.0766	-32.9055
90	469	1	Fenced	Open canopy	Baccharis linearis	August	2005	8			7.8	1	0.40794	1		0	0	0	-71.0766	-32.9055
15	799	1	Unfenced	Under shrub	Baccharis linearis	August	2005	25			3.7	1	0.19351	1		0	0	0.121212	-71.0766	-32.9055
35	129	1	Unfenced	Open canopy	Baccharis linearis	August	2005	25			7.25	1	0.379175	1		0	0	0.342593	-71.0766	-32.9055
53	642	1	Fenced	Under shrub	Baccharis linearis	August	2005	25			11	1	0.5753	1		0	0	0	-71.0766	-32.9055
90	469	1	Fenced	Open canopy	Baccharis linearis	August	2005	25			7.8	1	0.40794	1		0	0	0	-71.0766	-32.9055
15	799	1	Unfenced	Under shrub	Baccharis linearis	September	2005	46	13.2604	35.8756	4.6	1	0.24058	1		0	0	0.243243	-71.0766	-32.9055
35	129	1	Unfenced	Open canopy	Baccharis linearis	September	2005	46	16.1494	0	8.4	1	0.43932	1		0	0	0.158621	-71.0766	-32.9055
53	642	1	Fenced	Under shrub	Baccharis linearis	September	2005	46	13.3429	30.3887	11.6	1	0.60668	1		0	0	0.0545455	-71.0766	-32.9055
90	469	1	Fenced	Open canopy	Baccharis linearis	September	2005	46	15.9465	0	7.8	1	0.40794	1		0	0	0	-71.0766	-32.9055
15	799	1	Unfenced	Under shrub	Baccharis linearis	October	2005	75			5.8	1	0.30334	1		0	0	0	-71.0766	-32.9055
35	129	1	Unfenced	Open canopy	Baccharis linearis	October	2005	75			18.3	2	0.95709	1		0	0	0	-71.0766	-32.9055
53	642	1	Fenced	Under shrub	Baccharis linearis	October	2005	75			11.6	1	0.60668	1		0	0	0	-71.0766	-32.9055
90	469	1	Fenced	Open canopy	Baccharis linearis	October	2005	75			7.8	1	0.40794	1		0	0	0	-71.0766	-32.9055
15	799	1	Unfenced	Under shrub	Baccharis linearis	November	2005	111	1.29012		0	0	0	0	herbivory	1	100	0	-71.0766	-32.9055
35	129	1	Unfenced	Open canopy	Baccharis linearis	November	2005	111	1.06993		22.75	2	1.18982	1		0	0	0	-71.0766	-32.9055
53	642	1	Fenced	Under shrub	Baccharis linearis	November	2005	111	0.982047		12	1	0.6276	1		0	0	0	-71.0766	-32.9055
90	469	1	Fenced	Open canopy	Baccharis linearis	November	2005	111	0.522942		7.8	1	0.40794	1		0	0	0	-71.0766	-32.9055
15	799	1	Unfenced	Under shrub	Baccharis linearis	December	2005	153			0	0	0	0	herbivory	0	0	0	-71.0766	-32.9055
35	129	1	Unfenced	Open canopy	Baccharis linearis	December	2005	153			0	0	0	0	herbivory	1	100	0	-71.0766	-32.9055
53	642	1	Fenced	Under shrub	Baccharis linearis	December	2005	153			12	1	0.6276	1		0	0	0	-71.0766	-32.9055
90	469	1	Fenced	Open canopy	Baccharis linearis	December	2005	153			7.8	1	0.40794	1		0	0	0	-71.0766	-32.9055
15	799	1	Unfenced	Under shrub	Baccharis linearis	January	2006	182	0.880896		0	0	0	0	herbivory	0	0	0	-71.0766	-32.9055
35	129	1	Unfenced	Open canopy	Baccharis linearis	January	2006	182	0.805664		0	0	0	0	herbivory	0	0	0	-71.0766	-32.9055
53	642	1	Fenced	Under shrub	Baccharis linearis	January	2006	182	0.763845		0	0	0	0	desiccation	0	0	0	-71.0766	-32.9055
90	469	1	Fenced	Open canopy	Baccharis linearis	January	2006	182	0.411639		0	0	0	0	desiccation	0	0	0	-71.0766	-32.9055
15	799	1	Unfenced	Under shrub	Baccharis linearis	March	2006	237	0.476895		0	0	0	0	herbivory	0	0	0	-71.0766	-32.9055
35	129	1	Unfenced	Open canopy	Baccharis linearis	March	2006	237	0.569569		0	0	0	0	herbivory	0	0	0	-71.0766	-32.9055
53	642	1	Fenced	Under shrub	Baccharis linearis	March	2006	237	0.326195		0	0	0	0	desiccation	0	0	0	-71.0766	-32.9055
90	469	1	Fenced	Open canopy	Baccharis linearis	March	2006	237	0.355432		0	0	0	0	desiccation	0	0	0	-71.0766	-32.9055
15	799	1	Unfenced	Under shrub	Baccharis linearis	January	2007	526			0	0	0	0	herbivory	0	0	0	-71.0766	-32.9055
35	129	1	Unfenced	Open canopy	Baccharis linearis	January	2007	526			0	0	0	0	herbivory	0	0	0	-71.0766	-32.9055
53	642	1	Fenced	Under shrub	Baccharis linearis	January	2007	526			0	0	0	0	desiccation	0	0	0	-71.0766	-32.9055
90	469	1	Fenced	Open canopy	Baccharis linearis	January	2007	526			0	0	0	0	desiccation	0	0	0	-71.0766	-32.9055
103	200	2	Unfenced	Under shrub	Acacia caven	July	2005	0			26.5	1	1.38595	1		0	0	0	-71.0423	-32.922
126	96	2	Unfenced	Open canopy	Acacia caven	July	2005	0			12	1	0.6276	1		0	0	0	-71.0423	-32.922
158	762	2	Fenced	Under shrub	Acacia caven	July	2005	0			2	1	0.1046	1		0	0	0	-71.0423	-32.922
187	283	2	Fenced	Open canopy	Acacia caven	July	2005	0			16.2	1	0.84726	1		0	0	0	-71.0423	-32.922
103	200	2	Unfenced	Under shrub	Acacia caven	August	2005	8			0	0	0	0	herbivory	1	100	-1	-71.0423	-32.922
126	96	2	Unfenced	Open canopy	Acacia caven	August	2005	8			0	0	0	0	herbivory	1	100	-1	-71.0423	-32.922
158	762	2	Fenced	Under shrub	Acacia caven	August	2005	8			3	1	0.1569	1		0	0	0.5	-71.0423	-32.922
187	283	2	Fenced	Open canopy	Acacia caven	August	2005	8			17.5	1	0.91525	1		0	0	0.0802469	-71.0423	-32.922
103	200	2	Unfenced	Under shrub	Acacia caven	August	2005	25			0	0	0	0	herbivory	0	0	0	-71.0423	-32.922
126	96	2	Unfenced	Open canopy	Acacia caven	August	2005	25			0	0	0	0	herbivory	0	0	0	-71.0423	-32.922
158	762	2	Fenced	Under shrub	Acacia caven	August	2005	25			3	1	0.1569	1		0	0	0	-71.0423	-32.922
187	283	2	Fenced	Open canopy	Acacia caven	August	2005	25			18.5	1	0.96755	1		0	0	0.0571429	-71.0423	-32.922
103	200	2	Unfenced	Under shrub	Acacia caven	September	2005	46	17.7684	81.5123	0	0	0	0	herbivory	0	0	0	-71.0423	-32.922
126	96	2	Unfenced	Open canopy	Acacia caven	September	2005	46	9.93693	0	0	0	0	0	herbivory	0	0	0	-71.0423	-32.922
158	762	2	Fenced	Under shrub	Acacia caven	September	2005	46	17.0443	69.8431	3	1	0.1569	1		0	0	0	-71.0423	-32.922
187	283	2	Fenced	Open canopy	Acacia caven	September	2005	46	15.1314	0	21	1	1.0983	1		0	0	0.135135	-71.0423	-32.922
103	200	2	Unfenced	Under shrub	Acacia caven	October	2005	75			0	0	0	0	herbivory	0	0	0	-71.0423	-32.922
126	96	2	Unfenced	Open canopy	Acacia caven	October	2005	75			0	0	0	0	herbivory	0	0	0	-71.0423	-32.922
158	762	2	Fenced	Under shrub	Acacia caven	October	2005	75			3	1	0.1569	1		0	0	0	-71.0423	-32.922
187	283	2	Fenced	Open canopy	Acacia caven	October	2005	75			23.5	1	1.22905	1		0	0	0	-71.0423	-32.922
103	200	2	Unfenced	Under shrub	Acacia caven	November	2005	111	4.01278		0	0	0	0	herbivory	0	0	0	-71.0423	-32.922
126	96	2	Unfenced	Open canopy	Acacia caven	November	2005	111	0.345078		0	0	0	0	herbivory	0	0	0	-71.0423	-32.922
158	762	2	Fenced	Under shrub	Acacia caven	November	2005	111	7.52574		0	0	0	0	desiccation	0	0	0	-71.0423	-32.922
187	283	2	Fenced	Open canopy	Acacia caven	November	2005	111	0.309119		23.8	1	1.24474	1		0	0	0	-71.0423	-32.922
103	200	2	Unfenced	Under shrub	Acacia caven	December	2005	153			0	0	0	0	herbivory	0	0	0	-71.0423	-32.922
126	96	2	Unfenced	Open canopy	Acacia caven	December	2005	153			0	0	0	0	herbivory	0	0	0	-71.0423	-32.922
158	762	2	Fenced	Under shrub	Acacia caven	December	2005	153			0	0	0	0	desiccation	0	0	0	-71.0423	-32.922
187	283	2	Fenced	Open canopy	Acacia caven	December	2005	153			24.2	1	1.26566	1		0	0	0	-71.0423	-32.922
103	200	2	Unfenced	Under shrub	Acacia caven	January	2006	182	1.67898		0	0	0	0	herbivory	0	0	0	-71.0423	-32.922
126	96	2	Unfenced	Open canopy	Acacia caven	January	2006	182	0.186188		0	0	0	0	herbivory	0	0	0	-71.0423	-32.922
158	762	2	Fenced	Under shrub	Acacia caven	January	2006	182	1.5559		0	0	0	0	desiccation	0	0	0	-71.0423	-32.922
187	283	2	Fenced	Open canopy	Acacia caven	January	2006	182	0.169073		0	0	0	0	desiccation	0	0	0	-71.0423	-32.922
103	200	2	Unfenced	Under shrub	Acacia caven	March	2006	237	2.79343		0	0	0	0	herbivory	0	0	0	-71.0423	-32.922
126	96	2	Unfenced	Open canopy	Acacia caven	March	2006	237	0.420236		0	0	0	0	herbivory	0	0	0	-71.0423	-32.922
158	762	2	Fenced	Under shrub	Acacia caven	March	2006	237	1.87753		0	0	0	0	desiccation	0	0	0	-71.0423	-32.922
187	283	2	Fenced	Open canopy	Acacia caven	March	2006	237	0.271739		0	0	0	0	desiccation	0	0	0	-71.0423	-32.922
103	200	2	Unfenced	Under shrub	Acacia caven	January	2007	526			0	0	0	0	herbivory	0	0	0	-71.0423	-32.922
126	96	2	Unfenced	Open canopy	Acacia caven	January	2007	526			0	0	0	0	herbivory	0	0	0	-71.0423	-32.922
158	762	2	Fenced	Under shrub	Acacia caven	January	2007	526			0	0	0	0	desiccation	0	0	0	-71.0423	-32.922
187	283	2	Fenced	Open canopy	Acacia caven	January	2007	526			0	0	0	0	desiccation	0	0	0	-71.0423	-32.922
116	811	2	Unfenced	Under shrub	Retanilla trinervis	July	2005	0			8.6	1	0.44978	1		0	0	0	-71.0423	-32.922
148	235	2	Unfenced	Open canopy	Retanilla trinervis	July	2005	0			22.5	1	1.17675	1		0	0	0	-71.0423	-32.922
167	567	2	Fenced	Under shrub	Retanilla trinervis	July	2005	0			26	1	1.3598	1		0	0	0	-71.0423	-32.922
182	882	2	Fenced	Open canopy	Retanilla trinervis	July	2005	0			13.5	1	0.70605	1		0	0	0	-71.0423	-32.922
116	811	2	Unfenced	Under shrub	Retanilla trinervis	August	2005	8			0	0	0	0	herbivory	1	100	-1	-71.0423	-32.922
148	235	2	Unfenced	Open canopy	Retanilla trinervis	August	2005	8			0	0	0	1		1	100	-1	-71.0423	-32.922
167	567	2	Fenced	Under shrub	Retanilla trinervis	August	2005	8			26	1	1.3598	1		0	0	0	-71.0423	-32.922
182	882	2	Fenced	Open canopy	Retanilla trinervis	August	2005	8			14	1	0.7322	1		0	0	0.037037	-71.0423	-32.922
116	811	2	Unfenced	Under shrub	Retanilla trinervis	August	2005	25			0	0	0	0	herbivory	0	0	0	-71.0423	-32.922
148	235	2	Unfenced	Open canopy	Retanilla trinervis	August	2005	25			0	0	0	1		0	0	0	-71.0423	-32.922
167	567	2	Fenced	Under shrub	Retanilla trinervis	August	2005	25			27.3	1	1.42779	1		0	0	0.05	-71.0423	-32.922
182	882	2	Fenced	Open canopy	Retanilla trinervis	August	2005	25			15.5	1	0.81065	1		0	0	0.107143	-71.0423	-32.922
116	811	2	Unfenced	Under shrub	Retanilla trinervis	September	2005	46	12.4194	35.697	0	0	0	0	herbivory	0	0	0	-71.0423	-32.922
148	235	2	Unfenced	Open canopy	Retanilla trinervis	September	2005	46	13.239	0	0	0	0	1		0	0	0	-71.0423	-32.922
167	567	2	Fenced	Under shrub	Retanilla trinervis	September	2005	46	13.615	42.5444	29.2	1	1.52716	1		0	0	0.0695971	-71.0423	-32.922
182	882	2	Fenced	Open canopy	Retanilla trinervis	September	2005	46	11.9033	20.4998	17	1	0.8891	1		0	0	0.0967742	-71.0423	-32.922
116	811	2	Unfenced	Under shrub	Retanilla trinervis	October	2005	75			0	0	0	0	herbivory	0	0	0	-71.0423	-32.922
148	235	2	Unfenced	Open canopy	Retanilla trinervis	October	2005	75			4.85	1	0.253655	1		0	0	0	-71.0423	-32.922
167	567	2	Fenced	Under shrub	Retanilla trinervis	October	2005	75			44.1	2	2.30643	1		0	0	0	-71.0423	-32.922
182	882	2	Fenced	Open canopy	Retanilla trinervis	October	2005	75			19.5	1	1.01985	1		0	0	0	-71.0423	-32.922
116	811	2	Unfenced	Under shrub	Retanilla trinervis	November	2005	111	0.969149		0	0	0	0	herbivory	0	0	0	-71.0423	-32.922
148	235	2	Unfenced	Open canopy	Retanilla trinervis	November	2005	111	0.200229		0	0	0	0	herbivory	1	100	0	-71.0423	-32.922
167	567	2	Fenced	Under shrub	Retanilla trinervis	November	2005	111	1.24224		51.5	2	2.69345	1		0	0	0	-71.0423	-32.922
182	882	2	Fenced	Open canopy	Retanilla trinervis	November	2005	111	0.703717		25	2	1.3075	1		0	0	0	-71.0423	-32.922
116	811	2	Unfenced	Under shrub	Retanilla trinervis	December	2005	153			0	0	0	0	herbivory	0	0	0	-71.0423	-32.922
148	235	2	Unfenced	Open canopy	Retanilla trinervis	December	2005	153			0	0	0	0	herbivory	0	0	0	-71.0423	-32.922
167	567	2	Fenced	Under shrub	Retanilla trinervis	December	2005	153			55	2	2.8765	1		0	0	0	-71.0423	-32.922
182	882	2	Fenced	Open canopy	Retanilla trinervis	December	2005	153			28.4	2	1.48532	1		0	0	0	-71.0423	-32.922
116	811	2	Unfenced	Under shrub	Retanilla trinervis	January	2006	182	0.241546		0	0	0	0	herbivory	0	0	0	-71.0423	-32.922
148	235	2	Unfenced	Open canopy	Retanilla trinervis	January	2006	182	0.146628		0	0	0	0	herbivory	0	0	0	-71.0423	-32.922
167	567	2	Fenced	Under shrub	Retanilla trinervis	January	2006	182	0.215924		55	2	2.8765	1		0	0	0	-71.0423	-32.922
182	882	2	Fenced	Open canopy	Retanilla trinervis	January	2006	182	0.469484		28.4	2	1.48532	1		0	0	0	-71.0423	-32.922
116	811	2	Unfenced	Under shrub	Retanilla trinervis	March	2006	237	0.682439		0	0	0	0	herbivory	0	0	0	-71.0423	-32.922
148	235	2	Unfenced	Open canopy	Retanilla trinervis	March	2006	237	0.181842		0	0	0	0	herbivory	0	0	0	-71.0423	-32.922
167	567	2	Fenced	Under shrub	Retanilla trinervis	March	2006	237	0.524726		0	0	0	0	desiccation	0	0	0	-71.0423	-32.922
182	882	2	Fenced	Open canopy	Retanilla trinervis	March	2006	237	0.68589		28.4	2	1.48532	1		0	0	0	-71.0423	-32.922
116	811	2	Unfenced	Under shrub	Retanilla trinervis	January	2007	526			0	0	0	0	herbivory	0	0	0	-71.0423	-32.922
148	235	2	Unfenced	Open canopy	Retanilla trinervis	January	2007	526			0	0	0	0	herbivory	0	0	0	-71.0423	-32.922
167	567	2	Fenced	Under shrub	Retanilla trinervis	January	2007	526			0	0	0	0	desiccation	0	0	0	-71.0423	-32.922
182	882	2	Fenced	Open canopy	Retanilla trinervis	January	2007	526			0	0	0	0	desiccation	0	0	0	-71.0423	-32.922
124	865	2	Unfenced	Under shrub	Retanilla trinervis	July	2005	0			16.5	1	0.86295	1		0	0	0	-71.0422	-32.922
132	826	2	Unfenced	Open canopy	Retanilla trinervis	July	2005	0			22.7	1	1.18721	1		0	0	0	-71.0422	-32.922
154	347	2	Fenced	Under shrub	Retanilla trinervis	July	2005	0			29	1	1.5167	1		0	0	0	-71.0422	-32.922
190	691	2	Fenced	Open canopy	Retanilla trinervis	July	2005	0			24.5	1	1.28135	1		0	0	0	-71.0422	-32.922
124	865	2	Unfenced	Under shrub	Retanilla trinervis	August	2005	8			0	0	0	0	herbivory	1	100	-1	-71.0422	-32.922
132	826	2	Unfenced	Open canopy	Retanilla trinervis	August	2005	8			0	0	0	0	herbivory	1	100	-1	-71.0422	-32.922
154	347	2	Fenced	Under shrub	Retanilla trinervis	August	2005	8			29	1	1.5167	1		0	0	0	-71.0422	-32.922
190	691	2	Fenced	Open canopy	Retanilla trinervis	August	2005	8			24.5	1	1.28135	1		0	0	0	-71.0422	-32.922
124	865	2	Unfenced	Under shrub	Retanilla trinervis	August	2005	25			0	0	0	0	herbivory	0	0	0	-71.0422	-32.922
132	826	2	Unfenced	Open canopy	Retanilla trinervis	August	2005	25			0	0	0	0	herbivory	0	0	0	-71.0422	-32.922
154	347	2	Fenced	Under shrub	Retanilla trinervis	August	2005	25			30	1	1.569	1		0	0	0.0344828	-71.0422	-32.922
190	691	2	Fenced	Open canopy	Retanilla trinervis	August	2005	25			28	1	1.4644	1		0	0	0.142857	-71.0422	-32.922
124	865	2	Unfenced	Under shrub	Retanilla trinervis	September	2005	46	12.3159	72.5955	0	0	0	0	herbivory	0	0	0	-71.0422	-32.922
132	826	2	Unfenced	Open canopy	Retanilla trinervis	September	2005	46	12.174	33.8844	0	0	0	0	herbivory	0	0	0	-71.0422	-32.922
154	347	2	Fenced	Under shrub	Retanilla trinervis	September	2005	46	11.0269	66.5302	31.5	1	1.64745	1		0	0	0.05	-71.0422	-32.922
190	691	2	Fenced	Open canopy	Retanilla trinervis	September	2005	46	7.46185	0	30.2	1	1.57946	1		0	0	0.0785714	-71.0422	-32.922
124	865	2	Unfenced	Under shrub	Retanilla trinervis	October	2005	75			0	0	0	0	herbivory	0	0	0	-71.0422	-32.922
132	826	2	Unfenced	Open canopy	Retanilla trinervis	October	2005	75			0	0	0	0	herbivory	0	0	0	-71.0422	-32.922
154	347	2	Fenced	Under shrub	Retanilla trinervis	October	2005	75			46.1	2	2.41103	1		0	0	0	-71.0422	-32.922
190	691	2	Fenced	Open canopy	Retanilla trinervis	October	2005	75			44.7	2	2.33781	1		0	0	0	-71.0422	-32.922
124	865	2	Unfenced	Under shrub	Retanilla trinervis	November	2005	111	0.77728		0	0	0	0	herbivory	0	0	0	-71.0422	-32.922
132	826	2	Unfenced	Open canopy	Retanilla trinervis	November	2005	111	0.65967		0	0	0	0	herbivory	0	0	0	-71.0422	-32.922
154	347	2	Fenced	Under shrub	Retanilla trinervis	November	2005	111	0.412895		50.5	2	2.64115	1		0	0	0	-71.0422	-32.922
190	691	2	Fenced	Open canopy	Retanilla trinervis	November	2005	111	0.138255		48.7	2	2.54701	1		0	0	0	-71.0422	-32.922
124	865	2	Unfenced	Under shrub	Retanilla trinervis	December	2005	153			0	0	0	0	herbivory	0	0	0	-71.0422	-32.922
132	826	2	Unfenced	Open canopy	Retanilla trinervis	December	2005	153			0	0	0	0	herbivory	0	0	0	-71.0422	-32.922
154	347	2	Fenced	Under shrub	Retanilla trinervis	December	2005	153			52.2	2	2.73006	1		0	0	0	-71.0422	-32.922
190	691	2	Fenced	Open canopy	Retanilla trinervis	December	2005	153			49.5	2	2.58885	1		0	0	0	-71.0422	-32.922
124	865	2	Unfenced	Under shrub	Retanilla trinervis	January	2006	182	0.379507		0	0	0	0	herbivory	0	0	0	-71.0422	-32.922
132	826	2	Unfenced	Open canopy	Retanilla trinervis	January	2006	182	0.333228		0	0	0	0	herbivory	0	0	0	-71.0422	-32.922
154	347	2	Fenced	Under shrub	Retanilla trinervis	January	2006	182	0.229029		0	0	0	0	desiccation	0	0	0	-71.0422	-32.922
190	691	2	Fenced	Open canopy	Retanilla trinervis	January	2006	182	0.0995644		49.5	2	2.58885	1		0	0	0	-71.0422	-32.922
124	865	2	Unfenced	Under shrub	Retanilla trinervis	March	2006	237	0.541435		0	0	0	0	herbivory	0	0	0	-71.0422	-32.922
132	826	2	Unfenced	Open canopy	Retanilla trinervis	March	2006	237			0	0	0	0	herbivory	0	0	0	-71.0422	-32.922
154	347	2	Fenced	Under shrub	Retanilla trinervis	March	2006	237	0.208796		0	0	0	0	desiccation	0	0	0	-71.0422	-32.922
190	691	2	Fenced	Open canopy	Retanilla trinervis	March	2006	237	0.526123		0	0	0	0	desiccation	0	0	0	-71.0422	-32.922
124	865	2	Unfenced	Under shrub	Retanilla trinervis	January	2007	526			0	0	0	0	herbivory	0	0	0	-71.0422	-32.922
132	826	2	Unfenced	Open canopy	Retanilla trinervis	January	2007	526			0	0	0	0	herbivory	0	0	0	-71.0422	-32.922
154	347	2	Fenced	Under shrub	Retanilla trinervis	January	2007	526			0	0	0	0	desiccation	0	0	0	-71.0422	-32.922
190	691	2	Fenced	Open canopy	Retanilla trinervis	January	2007	526			0	0	0	0	desiccation	0	0	0	-71.0422	-32.922
112	641	2	Unfenced	Under shrub	Acacia caven	July	2005	0			16	1	0.8368	1		0	0	0	-71.0422	-32.9217
130	582	2	Unfenced	Open canopy	Acacia caven	July	2005	0			18	1	0.9414	1		0	0	0	-71.0422	-32.9217
151	79	2	Fenced	Under shrub	Acacia caven	July	2005	0			19	1	0.9937	1		0	0	0	-71.0422	-32.9217
197	437	2	Fenced	Open canopy	Acacia caven	July	2005	0			15.6	1	0.81588	1		0	0	0	-71.0422	-32.9217
112	641	2	Unfenced	Under shrub	Acacia caven	August	2005	8			0	0	0	0	herbivory	1	100	-1	-71.0422	-32.9217
130	582	2	Unfenced	Open canopy	Acacia caven	August	2005	8			0	0	0	0	herbivory	1	100	-1	-71.0422	-32.9217
151	79	2	Fenced	Under shrub	Acacia caven	August	2005	8			19	1	0.9937	1		0	0	0	-71.0422	-32.9217
197	437	2	Fenced	Open canopy	Acacia caven	August	2005	8			16.5	1	0.86295	1		0	0	0.0576923	-71.0422	-32.9217
112	641	2	Unfenced	Under shrub	Acacia caven	August	2005	25			0	0	0	0	herbivory	0	0	0	-71.0422	-32.9217
130	582	2	Unfenced	Open canopy	Acacia caven	August	2005	25			0	0	0	0	herbivory	0	0	0	-71.0422	-32.9217
151	79	2	Fenced	Under shrub	Acacia caven	August	2005	25			20.6	1	1.07738	1		0	0	0.0842105	-71.0422	-32.9217
197	437	2	Fenced	Open canopy	Acacia caven	August	2005	25			18	1	0.9414	1		0	0	0.0909091	-71.0422	-32.9217
112	641	2	Unfenced	Under shrub	Acacia caven	September	2005	46	14.2857	63.296	0	0	0	0	herbivory	0	0	0	-71.0422	-32.9217
130	582	2	Unfenced	Open canopy	Acacia caven	September	2005	46	12.8198	0	0	0	0	0	herbivory	0	0	0	-71.0422	-32.9217
151	79	2	Fenced	Under shrub	Acacia caven	September	2005	46	20.6293	52.3948	21.5	1	1.12445	1		0	0	0.0436893	-71.0422	-32.9217
197	437	2	Fenced	Open canopy	Acacia caven	September	2005	46	10.349		18.7	1	0.97801	1		0	0	0.0388889	-71.0422	-32.9217
112	641	2	Unfenced	Under shrub	Acacia caven	October	2005	75			0	0	0	0	herbivory	0	0	0	-71.0422	-32.9217
130	582	2	Unfenced	Open canopy	Acacia caven	October	2005	75			0	0	0	0	herbivory	0	0	0	-71.0422	-32.9217
151	79	2	Fenced	Under shrub	Acacia caven	October	2005	75			27.3	2	1.42779	1		0	0	0	-71.0422	-32.9217
197	437	2	Fenced	Open canopy	Acacia caven	October	2005	75			21	1	1.0983	1		0	0	0	-71.0422	-32.9217
112	641	2	Unfenced	Under shrub	Acacia caven	November	2005	111	3.43445		0	0	0	0	herbivory	0	0	0	-71.0422	-32.9217
130	582	2	Unfenced	Open canopy	Acacia caven	November	2005	111	0.513285		0	0	0	0	herbivory	0	0	0	-71.0422	-32.9217
151	79	2	Fenced	Under shrub	Acacia caven	November	2005	111	2.27717		30.6	2	1.60038	1		0	0	0	-71.0422	-32.9217
197	437	2	Fenced	Open canopy	Acacia caven	November	2005	111	0.334497		22	1	1.1506	1		0	0	0	-71.0422	-32.9217
112	641	2	Unfenced	Under shrub	Acacia caven	December	2005	153			0	0	0	0	herbivory	0	0	0	-71.0422	-32.9217
130	582	2	Unfenced	Open canopy	Acacia caven	December	2005	153			0	0	0	0	herbivory	0	0	0	-71.0422	-32.9217
151	79	2	Fenced	Under shrub	Acacia caven	December	2005	153			33.5	2	1.75205	1		0	0	0	-71.0422	-32.9217
197	437	2	Fenced	Open canopy	Acacia caven	December	2005	153			22.5	1	1.17675	1		0	0	0	-71.0422	-32.9217
112	641	2	Unfenced	Under shrub	Acacia caven	January	2006	182	1.25415		0	0	0	0	herbivory	0	0	0	-71.0422	-32.9217
130	582	2	Unfenced	Open canopy	Acacia caven	January	2006	182	0.201867		0	0	0	0	herbivory	0	0	0	-71.0422	-32.9217
151	79	2	Fenced	Under shrub	Acacia caven	January	2006	182	0.991597		33.5	2	1.75205	1		0	0	0	-71.0422	-32.9217
197	437	2	Fenced	Open canopy	Acacia caven	January	2006	182	0.194081		0	0	0	0	desiccation	0	0	0	-71.0422	-32.9217
112	641	2	Unfenced	Under shrub	Acacia caven	March	2006	237	1.79896		0	0	0	0	herbivory	0	0	0	-71.0422	-32.9217
130	582	2	Unfenced	Open canopy	Acacia caven	March	2006	237	0.365695		0	0	0	0	herbivory	0	0	0	-71.0422	-32.9217
151	79	2	Fenced	Under shrub	Acacia caven	March	2006	237	1.03157		33.5	2	1.75205	1		0	0	0	-71.0422	-32.9217
197	437	2	Fenced	Open canopy	Acacia caven	March	2006	237	0.218759		0	0	0	0	desiccation	0	0	0	-71.0422	-32.9217
112	641	2	Unfenced	Under shrub	Acacia caven	January	2007	526			0	0	0	0	herbivory	0	0	0	-71.0422	-32.9217
130	582	2	Unfenced	Open canopy	Acacia caven	January	2007	526			0	0	0	0	herbivory	0	0	0	-71.0422	-32.9217
151	79	2	Fenced	Under shrub	Acacia caven	January	2007	526			0	0	0	0	desiccation	0	0	0	-71.0422	-32.9217
197	437	2	Fenced	Open canopy	Acacia caven	January	2007	526			0	0	0	0	desiccation	0	0	0	-71.0422	-32.9217
119	413	2	Unfenced	Under shrub	Acacia caven	July	2005	0			17.7	1	0.92571	1		0	0	0	-71.0421	-32.9216
131	809	2	Unfenced	Open canopy	Acacia caven	July	2005	0			23.7	1	1.23951	1		0	0	0	-71.0421	-32.9216
156	462	2	Fenced	Under shrub	Acacia caven	July	2005	0			21.5	1	1.12445	1		0	0	0	-71.0421	-32.9216
180	415	2	Fenced	Open canopy	Acacia caven	July	2005	0			25.5	1	1.33365	1		0	0	0	-71.0421	-32.9216
119	413	2	Unfenced	Under shrub	Acacia caven	August	2005	8			18	1	0.9414	1		0	0	0.0169492	-71.0421	-32.9216
131	809	2	Unfenced	Open canopy	Acacia caven	August	2005	8			24	1	1.2552	1		0	0	0.0126582	-71.0421	-32.9216
156	462	2	Fenced	Under shrub	Acacia caven	August	2005	8			22	1	1.1506	1		0	0	0.0232558	-71.0421	-32.9216
180	415	2	Fenced	Open canopy	Acacia caven	August	2005	8			26.5	1	1.38595	1		0	0	0.0392157	-71.0421	-32.9216
119	413	2	Unfenced	Under shrub	Acacia caven	August	2005	25			3.5	1	0.18305	1		1	80.5556	-0.805556	-71.0421	-32.9216
131	809	2	Unfenced	Open canopy	Acacia caven	August	2005	25			27.3	1	1.42779	1		0	0	0.1375	-71.0421	-32.9216
156	462	2	Fenced	Under shrub	Acacia caven	August	2005	25			23.3	1	1.21859	1		0	0	0.0590909	-71.0421	-32.9216
180	415	2	Fenced	Open canopy	Acacia caven	August	2005	25			28	1	1.4644	1		0	0	0.0566038	-71.0421	-32.9216
119	413	2	Unfenced	Under shrub	Acacia caven	September	2005	46	26.3031	66.4283	5	1	0.2615	1		0	0	0.428571	-71.0421	-32.9216
131	809	2	Unfenced	Open canopy	Acacia caven	September	2005	46	14.2205	0	27.3	1	1.42779	1		0	0	0	-71.0421	-32.9216
156	462	2	Fenced	Under shrub	Acacia caven	September	2005	46	18.8716	57.9445	24.7	1	1.29181	1		0	0	0.0600858	-71.0421	-32.9216
180	415	2	Fenced	Open canopy	Acacia caven	September	2005	46	16.5095		30.5	1	1.59515	1		0	0	0.0892857	-71.0421	-32.9216
119	413	2	Unfenced	Under shrub	Acacia caven	October	2005	75			0.5	1	0.02615	1		1	90	0	-71.0421	-32.9216
131	809	2	Unfenced	Open canopy	Acacia caven	October	2005	75			27.3	1	1.42779	1		0	0	0	-71.0421	-32.9216
156	462	2	Fenced	Under shrub	Acacia caven	October	2005	75			35.7	2	1.86711	1		0	0	0	-71.0421	-32.9216
180	415	2	Fenced	Open canopy	Acacia caven	October	2005	75			33.8	1	1.76774	1		0	0	0	-71.0421	-32.9216
119	413	2	Unfenced	Under shrub	Acacia caven	November	2005	111	5.2171		0	0	0	0	herbivory	1	100	0	-71.0421	-32.9216
131	809	2	Unfenced	Open canopy	Acacia caven	November	2005	111	0.30176		43.5	2	2.27505	1		0	0	0	-71.0421	-32.9216
156	462	2	Fenced	Under shrub	Acacia caven	November	2005	111	3.5107		43.5	2	2.27505	1		0	0	0	-71.0421	-32.9216
180	415	2	Fenced	Open canopy	Acacia caven	November	2005	111	0.501952		45.3	2	2.36919	1		0	0	0	-71.0421	-32.9216
119	413	2	Unfenced	Under shrub	Acacia caven	December	2005	153			0	0	0	0	herbivory	0	0	0	-71.0421	-32.9216
131	809	2	Unfenced	Open canopy	Acacia caven	December	2005	153			18.5	2	0.96755	1		1	57.4713	0	-71.0421	-32.9216
156	462	2	Fenced	Under shrub	Acacia caven	December	2005	153			49.2	2	2.57316	1		0	0	0	-71.0421	-32.9216
180	415	2	Fenced	Open canopy	Acacia caven	December	2005	153			50.6	2	2.64638	1		0	0	0	-71.0421	-32.9216
119	413	2	Unfenced	Under shrub	Acacia caven	January	2006	182	1.64026		0	0	0	0	herbivory	0	0	0	-71.0421	-32.9216
131	809	2	Unfenced	Open canopy	Acacia caven	January	2006	182	0.257874		0	0	0	0	herbivory	1	100	0	-71.0421	-32.9216
156	462	2	Fenced	Under shrub	Acacia caven	January	2006	182	0.951868		49.7	2	2.59931	1		0	0	0	-71.0421	-32.9216
180	415	2	Fenced	Open canopy	Acacia caven	January	2006	182	0.207756		50.7	2	2.65161	1		0	0	0	-71.0421	-32.9216
119	413	2	Unfenced	Under shrub	Acacia caven	March	2006	237	1.78998		0	0	0	0	herbivory	0	0	0	-71.0421	-32.9216
131	809	2	Unfenced	Open canopy	Acacia caven	March	2006	237	0.463432		0	0	0	0	herbivory	0	0	0	-71.0421	-32.9216
156	462	2	Fenced	Under shrub	Acacia caven	March	2006	237	0.844218		49.8	2	2.60454	1		0	0	0	-71.0421	-32.9216
180	415	2	Fenced	Open canopy	Acacia caven	March	2006	237	0.486827		51.2	2	2.67776	1		0	0	0	-71.0421	-32.9216
119	413	2	Unfenced	Under shrub	Acacia caven	January	2007	526			0	0	0	0	herbivory	0	0	0	-71.0421	-32.9216
131	809	2	Unfenced	Open canopy	Acacia caven	January	2007	526			0	0	0	0	herbivory	0	0	0	-71.0421	-32.9216
156	462	2	Fenced	Under shrub	Acacia caven	January	2007	526			68.3	3	3.57209	1		0	0	0	-71.0421	-32.9216
180	415	2	Fenced	Open canopy	Acacia caven	January	2007	526			76.8	3	4.01664	1		0	0	0	-71.0421	-32.9216
125	963	2	Unfenced	Under shrub	Acacia caven	July	2005	0			9.5	1	0.49685	1		0	0	0	-71.0424	-32.9214
137	589	2	Unfenced	Open canopy	Acacia caven	July	2005	0			21.5	1	1.12445	1		0	0	0	-71.0424	-32.9214
174	883	2	Fenced	Under shrub	Acacia caven	July	2005	0			14.3	1	0.74789	1		0	0	0	-71.0424	-32.9214
178	315	2	Fenced	Open canopy	Acacia caven	July	2005	0			18.4	1	0.96232	1		0	0	0	-71.0424	-32.9214
125	963	2	Unfenced	Under shrub	Acacia caven	August	2005	8			0	0	0	0	herbivory	1	100	-1	-71.0424	-32.9214
137	589	2	Unfenced	Open canopy	Acacia caven	August	2005	8			0	0	0	0	herbivory	1	100	-1	-71.0424	-32.9214
174	883	2	Fenced	Under shrub	Acacia caven	August	2005	8			14.5	1	0.75835	1		0	0	0.013986	-71.0424	-32.9214
178	315	2	Fenced	Open canopy	Acacia caven	August	2005	8			18.9	1	0.98847	1		0	0	0.0271739	-71.0424	-32.9214
125	963	2	Unfenced	Under shrub	Acacia caven	August	2005	25			0	0	0	0	herbivory	0	0	0	-71.0424	-32.9214
137	589	2	Unfenced	Open canopy	Acacia caven	August	2005	25			0	0	0	0	herbivory	0	0	0	-71.0424	-32.9214
174	883	2	Fenced	Under shrub	Acacia caven	August	2005	25			15.6	1	0.81588	1		0	0	0.0758621	-71.0424	-32.9214
178	315	2	Fenced	Open canopy	Acacia caven	August	2005	25			21	1	1.0983	1		0	0	0.111111	-71.0424	-32.9214
125	963	2	Unfenced	Under shrub	Acacia caven	September	2005	46	25.343	59.7838	0	0	0	0	herbivory	0	0	0	-71.0424	-32.9214
137	589	2	Unfenced	Open canopy	Acacia caven	September	2005	46	14.0487	0	0	0	0	0	herbivory	0	0	0	-71.0424	-32.9214
174	883	2	Fenced	Under shrub	Acacia caven	September	2005	46	19.2226	41.047	16.6	1	0.86818	1		0	0	0.0641026	-71.0424	-32.9214
178	315	2	Fenced	Open canopy	Acacia caven	September	2005	46	15.3612	33.3393	22.8	1	1.19244	1		0	0	0.0857143	-71.0424	-32.9214
125	963	2	Unfenced	Under shrub	Acacia caven	October	2005	75			0	0	0	0	herbivory	0	0	0	-71.0424	-32.9214
137	589	2	Unfenced	Open canopy	Acacia caven	October	2005	75			0	0	0	0	herbivory	0	0	0	-71.0424	-32.9214
174	883	2	Fenced	Under shrub	Acacia caven	October	2005	75			18	1	0.9414	1		0	0	0	-71.0424	-32.9214
178	315	2	Fenced	Open canopy	Acacia caven	October	2005	75			25.1	1	1.31273	1		0	0	0	-71.0424	-32.9214
125	963	2	Unfenced	Under shrub	Acacia caven	November	2005	111	4.29576		0	0	0	0	herbivory	0	0	0	-71.0424	-32.9214
137	589	2	Unfenced	Open canopy	Acacia caven	November	2005	111	0.420665		0	0	0	0	herbivory	0	0	0	-71.0424	-32.9214
174	883	2	Fenced	Under shrub	Acacia caven	November	2005	111	5.65333		27.5	2	1.43825	1		0	0	0	-71.0424	-32.9214
178	315	2	Fenced	Open canopy	Acacia caven	November	2005	111	1.75372		25.2	1	1.31796	1		0	0	0	-71.0424	-32.9214
125	963	2	Unfenced	Under shrub	Acacia caven	December	2005	153			0	0	0	0	herbivory	0	0	0	-71.0424	-32.9214
137	589	2	Unfenced	Open canopy	Acacia caven	December	2005	153			0	0	0	0	herbivory	0	0	0	-71.0424	-32.9214
174	883	2	Fenced	Under shrub	Acacia caven	December	2005	153			35.6	2	1.86188	1		0	0	0	-71.0424	-32.9214
178	315	2	Fenced	Open canopy	Acacia caven	December	2005	153			43.2	2	2.25936	1		0	0	0	-71.0424	-32.9214
125	963	2	Unfenced	Under shrub	Acacia caven	January	2006	182	2.05988		0	0	0	0	herbivory	0	0	0	-71.0424	-32.9214
137	589	2	Unfenced	Open canopy	Acacia caven	January	2006	182	0.208496		0	0	0	0	herbivory	0	0	0	-71.0424	-32.9214
174	883	2	Fenced	Under shrub	Acacia caven	January	2006	182	1.51811		35.9	2	1.87757	1		0	0	0	-71.0424	-32.9214
178	315	2	Fenced	Open canopy	Acacia caven	January	2006	182	1.27547		44.8	2	2.34304	1		0	0	0	-71.0424	-32.9214
125	963	2	Unfenced	Under shrub	Acacia caven	March	2006	237	1.65374		0	0	0	0	herbivory	0	0	0	-71.0424	-32.9214
137	589	2	Unfenced	Open canopy	Acacia caven	March	2006	237	0.393091		0	0	0	0	herbivory	0	0	0	-71.0424	-32.9214
174	883	2	Fenced	Under shrub	Acacia caven	March	2006	237	1.63583		36.3	2	1.89849	1		0	0	0	-71.0424	-32.9214
178	315	2	Fenced	Open canopy	Acacia caven	March	2006	237	0.788033		45.3	2	2.36919	1		0	0	0	-71.0424	-32.9214
125	963	2	Unfenced	Under shrub	Acacia caven	January	2007	526			0	0	0	0	herbivory	0	0	0	-71.0424	-32.9214
137	589	2	Unfenced	Open canopy	Acacia caven	January	2007	526			0	0	0	0	herbivory	0	0	0	-71.0424	-32.9214
174	883	2	Fenced	Under shrub	Acacia caven	January	2007	526			0	0	0	0	desiccation	0	0	0	-71.0424	-32.9214
178	315	2	Fenced	Open canopy	Acacia caven	January	2007	526			0	0	0	0	desiccation	0	0	0	-71.0424	-32.9214
118	177	2	Unfenced	Under shrub	Acacia caven	July	2005	0			27.4	1	1.43302	1		0	0	0	-71.0412	-32.9214
143	904	2	Unfenced	Open canopy	Acacia caven	July	2005	0			19.7	1	1.03031	1		0	0	0	-71.0412	-32.9214
162	112	2	Fenced	Under shrub	Acacia caven	July	2005	0			16	1	0.8368	1		0	0	0	-71.0412	-32.9214
195	40	2	Fenced	Open canopy	Acacia caven	July	2005	0			17.2	1	0.89956	1		0	0	0	-71.0412	-32.9214
118	177	2	Unfenced	Under shrub	Acacia caven	August	2005	8			27.4	1	1.43302	1		0	0	0	-71.0412	-32.9214
143	904	2	Unfenced	Open canopy	Acacia caven	August	2005	8			21	1	1.0983	1		0	0	0.0659898	-71.0412	-32.9214
162	112	2	Fenced	Under shrub	Acacia caven	August	2005	8			16	1	0.8368	1		0	0	0	-71.0412	-32.9214
195	40	2	Fenced	Open canopy	Acacia caven	August	2005	8			18	1	0.9414	1		0	0	0.0465116	-71.0412	-32.9214
118	177	2	Unfenced	Under shrub	Acacia caven	August	2005	25			0.5	1	0.02615	1		1	98.1752	-0.981752	-71.0412	-32.9214
143	904	2	Unfenced	Open canopy	Acacia caven	August	2005	25			21.8	1	1.14014	1		0	0	0.0380952	-71.0412	-32.9214
162	112	2	Fenced	Under shrub	Acacia caven	August	2005	25			16	1	0.8368	1		0	0	0	-71.0412	-32.9214
195	40	2	Fenced	Open canopy	Acacia caven	August	2005	25			19	1	0.9937	1		0	0	0.0555556	-71.0412	-32.9214
118	177	2	Unfenced	Under shrub	Acacia caven	September	2005	46	10.6485	64.0269	0	0	0	0	herbivory	1	100	-1	-71.0412	-32.9214
143	904	2	Unfenced	Open canopy	Acacia caven	September	2005	46	18.5764	0	24	1	1.2552	1		0	0	0.100917	-71.0412	-32.9214
162	112	2	Fenced	Under shrub	Acacia caven	September	2005	46	18.0532	51.2238	18	1	0.9414	1		0	0	0.125	-71.0412	-32.9214
195	40	2	Fenced	Open canopy	Acacia caven	September	2005	46	17.1144	0	21.5	1	1.12445	1		0	0	0.131579	-71.0412	-32.9214
118	177	2	Unfenced	Under shrub	Acacia caven	October	2005	75			0	0	0	0	herbivory	0	0	0	-71.0412	-32.9214
143	904	2	Unfenced	Open canopy	Acacia caven	October	2005	75			25.4	1	1.32842	1		0	0	0	-71.0412	-32.9214
162	112	2	Fenced	Under shrub	Acacia caven	October	2005	75			19.2	1	1.00416	1		0	0	0	-71.0412	-32.9214
195	40	2	Fenced	Open canopy	Acacia caven	October	2005	75			27.4	2	1.43302	1		0	0	0	-71.0412	-32.9214
118	177	2	Unfenced	Under shrub	Acacia caven	November	2005	111	3.82657		0	0	0	0	herbivory	0	0	0	-71.0412	-32.9214
143	904	2	Unfenced	Open canopy	Acacia caven	November	2005	111	0.496764		34	2	1.7782	1		0	0	0	-71.0412	-32.9214
162	112	2	Fenced	Under shrub	Acacia caven	November	2005	111	8.71041		31.7	2	1.65791	1		0	0	0	-71.0412	-32.9214
195	40	2	Fenced	Open canopy	Acacia caven	November	2005	111	0.317369		28.5	2	1.49055	1		0	0	0	-71.0412	-32.9214
118	177	2	Unfenced	Under shrub	Acacia caven	December	2005	153			0	0	0	0	herbivory	0	0	0	-71.0412	-32.9214
143	904	2	Unfenced	Open canopy	Acacia caven	December	2005	153			0	0	0	0	herbivory	1	100	0	-71.0412	-32.9214
162	112	2	Fenced	Under shrub	Acacia caven	December	2005	153			42.5	2	2.22275	1		0	0	0	-71.0412	-32.9214
195	40	2	Fenced	Open canopy	Acacia caven	December	2005	153			29.9	2	1.56377	1		0	0	0	-71.0412	-32.9214
118	177	2	Unfenced	Under shrub	Acacia caven	January	2006	182	0.812733		0	0	0	0	herbivory	0	0	0	-71.0412	-32.9214
143	904	2	Unfenced	Open canopy	Acacia caven	January	2006	182	0.0978063		0	0	0	0	herbivory	0	0	0	-71.0412	-32.9214
162	112	2	Fenced	Under shrub	Acacia caven	January	2006	182	1.39659		42.95	2	2.24629	1		0	0	0	-71.0412	-32.9214
195	40	2	Fenced	Open canopy	Acacia caven	January	2006	182	0.154703		0	0	0	0	desiccation	0	0	0	-71.0412	-32.9214
118	177	2	Unfenced	Under shrub	Acacia caven	March	2006	237	1.52428		0	0	0	0	herbivory	0	0	0	-71.0412	-32.9214
143	904	2	Unfenced	Open canopy	Acacia caven	March	2006	237	0.347826		0	0	0	0	herbivory	0	0	0	-71.0412	-32.9214
162	112	2	Fenced	Under shrub	Acacia caven	March	2006	237	1.96897		48.1	2	2.51563	1		0	0	0	-71.0412	-32.9214
195	40	2	Fenced	Open canopy	Acacia caven	March	2006	237	0.465753		0	0	0	0	desiccation	0	0	0	-71.0412	-32.9214
118	177	2	Unfenced	Under shrub	Acacia caven	January	2007	526			0	0	0	0	herbivory	0	0	0	-71.0412	-32.9214
143	904	2	Unfenced	Open canopy	Acacia caven	January	2007	526			0	0	0	0	herbivory	0	0	0	-71.0412	-32.9214
162	112	2	Fenced	Under shrub	Acacia caven	January	2007	526			86.5	3	4.52395	1		0	0	0	-71.0412	-32.9214
195	40	2	Fenced	Open canopy	Acacia caven	January	2007	526			0	0	0	0	desiccation	0	0	0	-71.0412	-32.9214
109	236	2	Unfenced	Under shrub	Retanilla trinervis	July	2005	0			25	1	1.3075	1		0	0	0	-71.0414	-32.9215
147	209	2	Unfenced	Open canopy	Retanilla trinervis	July	2005	0			28.5	1	1.49055	1		0	0	0	-71.0414	-32.9215
161	103	2	Fenced	Under shrub	Retanilla trinervis	July	2005	0			24	1	1.2552	1		0	0	0	-71.0414	-32.9215
192	801	2	Fenced	Open canopy	Retanilla trinervis	July	2005	0			21	1	1.0983	1		0	0	0	-71.0414	-32.9215
109	236	2	Unfenced	Under shrub	Retanilla trinervis	August	2005	8			0	0	0	0	herbivory	1	100	-1	-71.0414	-32.9215
147	209	2	Unfenced	Open canopy	Retanilla trinervis	August	2005	8			0	0	0	0	herbivory	1	100	-1	-71.0414	-32.9215
161	103	2	Fenced	Under shrub	Retanilla trinervis	August	2005	8			24	1	1.2552	1		0	0	0	-71.0414	-32.9215
192	801	2	Fenced	Open canopy	Retanilla trinervis	August	2005	8			21.5	1	1.12445	1		0	0	0.0238095	-71.0414	-32.9215
109	236	2	Unfenced	Under shrub	Retanilla trinervis	August	2005	25			0	0	0	0	herbivory	0	0	0	-71.0414	-32.9215
147	209	2	Unfenced	Open canopy	Retanilla trinervis	August	2005	25			0	0	0	0	herbivory	0	0	0	-71.0414	-32.9215
161	103	2	Fenced	Under shrub	Retanilla trinervis	August	2005	25			24	1	1.2552	1		0	0	0	-71.0414	-32.9215
192	801	2	Fenced	Open canopy	Retanilla trinervis	August	2005	25			21.5	1	1.12445	1		0	0	0	-71.0414	-32.9215
109	236	2	Unfenced	Under shrub	Retanilla trinervis	September	2005	46	13.7956	61.7181	0	0	0	0	herbivory	0	0	0	-71.0414	-32.9215
147	209	2	Unfenced	Open canopy	Retanilla trinervis	September	2005	46	12.7803	0	0	0	0	0	herbivory	0	0	0	-71.0414	-32.9215
161	103	2	Fenced	Under shrub	Retanilla trinervis	September	2005	46	14.3154	66.0605	25.1	1	1.31273	1		0	0	0.0458333	-71.0414	-32.9215
192	801	2	Fenced	Open canopy	Retanilla trinervis	September	2005	46	14.3384		21.5	1	1.12445	1		0	0	0	-71.0414	-32.9215
109	236	2	Unfenced	Under shrub	Retanilla trinervis	October	2005	75			0	0	0	0	herbivory	0	0	0	-71.0414	-32.9215
147	209	2	Unfenced	Open canopy	Retanilla trinervis	October	2005	75			0	0	0	0	herbivory	0	0	0	-71.0414	-32.9215
161	103	2	Fenced	Under shrub	Retanilla trinervis	October	2005	75			26	1	1.3598	1		0	0	0	-71.0414	-32.9215
192	801	2	Fenced	Open canopy	Retanilla trinervis	October	2005	75			21.5	1	1.12445	1		0	0	0	-71.0414	-32.9215
109	236	2	Unfenced	Under shrub	Retanilla trinervis	November	2005	111	1.65129		0	0	0	0	herbivory	0	0	0	-71.0414	-32.9215
147	209	2	Unfenced	Open canopy	Retanilla trinervis	November	2005	111	0.39036		0	0	0	0	herbivory	0	0	0	-71.0414	-32.9215
161	103	2	Fenced	Under shrub	Retanilla trinervis	November	2005	111	2.47619		38	2	1.9874	1		0	0	0	-71.0414	-32.9215
192	801	2	Fenced	Open canopy	Retanilla trinervis	November	2005	111	0.544292		21.5	1	1.12445	1		0	0	0	-71.0414	-32.9215
109	236	2	Unfenced	Under shrub	Retanilla trinervis	December	2005	153			0	0	0	0	herbivory	0	0	0	-71.0414	-32.9215
147	209	2	Unfenced	Open canopy	Retanilla trinervis	December	2005	153			0	0	0	0	herbivory	0	0	0	-71.0414	-32.9215
161	103	2	Fenced	Under shrub	Retanilla trinervis	December	2005	153			41.9	2	2.19137	1		0	0	0	-71.0414	-32.9215
192	801	2	Fenced	Open canopy	Retanilla trinervis	December	2005	153			21.5	1	1.12445	1		0	0	0	-71.0414	-32.9215
109	236	2	Unfenced	Under shrub	Retanilla trinervis	January	2006	182	0.488028		0	0	0	0	herbivory	0	0	0	-71.0414	-32.9215
147	209	2	Unfenced	Open canopy	Retanilla trinervis	January	2006	182	0.187298		0	0	0	0	herbivory	0	0	0	-71.0414	-32.9215
161	103	2	Fenced	Under shrub	Retanilla trinervis	January	2006	182	0.685794		41.9	2	2.19137	1		0	0	0	-71.0414	-32.9215
192	801	2	Fenced	Open canopy	Retanilla trinervis	January	2006	182	0.362367		0	0	0	0	desiccation	0	0	0	-71.0414	-32.9215
109	236	2	Unfenced	Under shrub	Retanilla trinervis	March	2006	237	1.45143		0	0	0	0	herbivory	0	0	0	-71.0414	-32.9215
147	209	2	Unfenced	Open canopy	Retanilla trinervis	March	2006	237	0.44164		0	0	0	0	herbivory	0	0	0	-71.0414	-32.9215
161	103	2	Fenced	Under shrub	Retanilla trinervis	March	2006	237	1.01725		0	0	0	0	desiccation	0	0	0	-71.0414	-32.9215
192	801	2	Fenced	Open canopy	Retanilla trinervis	March	2006	237	0.767782		0	0	0	0	desiccation	0	0	0	-71.0414	-32.9215
109	236	2	Unfenced	Under shrub	Retanilla trinervis	January	2007	526			0	0	0	0	herbivory	0	0	0	-71.0414	-32.9215
147	209	2	Unfenced	Open canopy	Retanilla trinervis	January	2007	526			0	0	0	0	herbivory	0	0	0	-71.0414	-32.9215
161	103	2	Fenced	Under shrub	Retanilla trinervis	January	2007	526			0	0	0	0	desiccation	0	0	0	-71.0414	-32.9215
192	801	2	Fenced	Open canopy	Retanilla trinervis	January	2007	526			0	0	0	0	desiccation	0	0	0	-71.0414	-32.9215
111	540	2	Unfenced	Under shrub	Lithraea caustica	July	2005	0			13.2	1	0.69036	1		0	0	0	-71.0416	-32.9206
149	352	2	Unfenced	Open canopy	Lithraea caustica	July	2005	0			12.8	1	0.66944	1		0	0	0	-71.0416	-32.9206
175	922	2	Fenced	Under shrub	Lithraea caustica	July	2005	0			16.5	1	0.86295	1		0	0	0	-71.0416	-32.9206
194	980	2	Fenced	Open canopy	Lithraea caustica	July	2005	0			11	1	0.5753	1		0	0	0	-71.0416	-32.9206
111	540	2	Unfenced	Under shrub	Lithraea caustica	August	2005	8			13.2	1	0.69036	1		0	0	0	-71.0416	-32.9206
149	352	2	Unfenced	Open canopy	Lithraea caustica	August	2005	8			13.5	1	0.70605	1		0	0	0.0546875	-71.0416	-32.9206
175	922	2	Fenced	Under shrub	Lithraea caustica	August	2005	8			16.5	1	0.86295	1		0	0	0	-71.0416	-32.9206
194	980	2	Fenced	Open canopy	Lithraea caustica	August	2005	8			11.5	1	0.60145	1		0	0	0.0454545	-71.0416	-32.9206
111	540	2	Unfenced	Under shrub	Lithraea caustica	August	2005	25			14	1	0.7322	1		0	0	0.0606061	-71.0416	-32.9206
149	352	2	Unfenced	Open canopy	Lithraea caustica	August	2005	25			14	1	0.7322	1		0	0	0.037037	-71.0416	-32.9206
175	922	2	Fenced	Under shrub	Lithraea caustica	August	2005	25			18.5	1	0.96755	1		0	0	0.121212	-71.0416	-32.9206
194	980	2	Fenced	Open canopy	Lithraea caustica	August	2005	25			11.7	1	0.61191	1		0	0	0.0173913	-71.0416	-32.9206
111	540	2	Unfenced	Under shrub	Lithraea caustica	September	2005	46	15.0088	71.964	14.5	1	0.75835	1		0	0	0.0357143	-71.0416	-32.9206
149	352	2	Unfenced	Open canopy	Lithraea caustica	September	2005	46	10.5954	0	3.5	1	0.18305	1		1	75	-0.75	-71.0416	-32.9206
175	922	2	Fenced	Under shrub	Lithraea caustica	September	2005	46	12.6796	72.9866	18.5	1	0.96755	1		0	0	0	-71.0416	-32.9206
194	980	2	Fenced	Open canopy	Lithraea caustica	September	2005	46	9.14934	0	12.1	1	0.63283	1		0	0	0.034188	-71.0416	-32.9206
111	540	2	Unfenced	Under shrub	Lithraea caustica	October	2005	75			15.5	1	0.81065	1		0	0	0	-71.0416	-32.9206
149	352	2	Unfenced	Open canopy	Lithraea caustica	October	2005	75			3.5	1	0.18305	1		0	0	0	-71.0416	-32.9206
175	922	2	Fenced	Under shrub	Lithraea caustica	October	2005	75			20.5	1	1.07215	1		0	0	0	-71.0416	-32.9206
194	980	2	Fenced	Open canopy	Lithraea caustica	October	2005	75			13.2	1	0.69036	1		0	0	0	-71.0416	-32.9206
111	540	2	Unfenced	Under shrub	Lithraea caustica	November	2005	111	2.09733		0	0	0	0	herbivory	1	100	0	-71.0416	-32.9206
149	352	2	Unfenced	Open canopy	Lithraea caustica	November	2005	111	0.501627		0	0	0	0	herbivory	1	100	0	-71.0416	-32.9206
175	922	2	Fenced	Under shrub	Lithraea caustica	November	2005	111	6.72924		24	1	1.2552	1		0	0	0	-71.0416	-32.9206
194	980	2	Fenced	Open canopy	Lithraea caustica	November	2005	111	0.642765		14	1	0.7322	1		0	0	0	-71.0416	-32.9206
111	540	2	Unfenced	Under shrub	Lithraea caustica	December	2005	153			0	0	0	0	herbivory	0	0	0	-71.0416	-32.9206
149	352	2	Unfenced	Open canopy	Lithraea caustica	December	2005	153			0	0	0	0	herbivory	0	0	0	-71.0416	-32.9206
175	922	2	Fenced	Under shrub	Lithraea caustica	December	2005	153			36.7	2	1.91941	1		0	0	0	-71.0416	-32.9206
194	980	2	Fenced	Open canopy	Lithraea caustica	December	2005	153			14	1	0.7322	1		0	0	0	-71.0416	-32.9206
111	540	2	Unfenced	Under shrub	Lithraea caustica	January	2006	182	0.701433		0	0	0	0	herbivory	0	0	0	-71.0416	-32.9206
149	352	2	Unfenced	Open canopy	Lithraea caustica	January	2006	182	0.0915871		0	0	0	0	herbivory	0	0	0	-71.0416	-32.9206
175	922	2	Fenced	Under shrub	Lithraea caustica	January	2006	182	0.771971		36.7	2	1.91941	1		0	0	0	-71.0416	-32.9206
194	980	2	Fenced	Open canopy	Lithraea caustica	January	2006	182	0.139821		0	0	0	0	desiccation	0	0	0	-71.0416	-32.9206
111	540	2	Unfenced	Under shrub	Lithraea caustica	March	2006	237	1.07878		0	0	0	0	herbivory	0	0	0	-71.0416	-32.9206
149	352	2	Unfenced	Open canopy	Lithraea caustica	March	2006	237	0.312663		0	0	0	0	herbivory	0	0	0	-71.0416	-32.9206
175	922	2	Fenced	Under shrub	Lithraea caustica	March	2006	237	0.829332		37	2	1.9351	1		0	0	0	-71.0416	-32.9206
194	980	2	Fenced	Open canopy	Lithraea caustica	March	2006	237	0.453368		0	0	0	0	desiccation	0	0	0	-71.0416	-32.9206
111	540	2	Unfenced	Under shrub	Lithraea caustica	January	2007	526			0	0	0	0	herbivory	0	0	0	-71.0416	-32.9206
149	352	2	Unfenced	Open canopy	Lithraea caustica	January	2007	526			0	0	0	0	herbivory	0	0	0	-71.0416	-32.9206
175	922	2	Fenced	Under shrub	Lithraea caustica	January	2007	526			0	0	0	0	desiccation	0	0	0	-71.0416	-32.9206
194	980	2	Fenced	Open canopy	Lithraea caustica	January	2007	526			0	0	0	0	desiccation	0	0	0	-71.0416	-32.9206
102	37	2	Unfenced	Under shrub	Acacia caven	July	2005	0			11.4	1	0.59622	1		0	0	0	-71.0414	-32.9209
127	222	2	Unfenced	Open canopy	Acacia caven	July	2005	0			21.3	1	1.11399	1		0	0	0	-71.0414	-32.9209
172	122	2	Fenced	Under shrub	Acacia caven	July	2005	0			18.5	1	0.96755	1		0	0	0	-71.0414	-32.9209
186	213	2	Fenced	Open canopy	Acacia caven	July	2005	0			19.4	1	1.01462	1		0	0	0	-71.0414	-32.9209
102	37	2	Unfenced	Under shrub	Acacia caven	August	2005	8			11.5	1	0.60145	1		0	0	0.00877193	-71.0414	-32.9209
127	222	2	Unfenced	Open canopy	Acacia caven	August	2005	8			21.3	1	1.11399	1		0	0	0	-71.0414	-32.9209
172	122	2	Fenced	Under shrub	Acacia caven	August	2005	8			18.5	1	0.96755	1		0	0	0	-71.0414	-32.9209
186	213	2	Fenced	Open canopy	Acacia caven	August	2005	8			19.5	1	1.01985	1		0	0	0.00515464	-71.0414	-32.9209
102	37	2	Unfenced	Under shrub	Acacia caven	August	2005	25			0	0	0	0	herbivory	1	100	-1	-71.0414	-32.9209
127	222	2	Unfenced	Open canopy	Acacia caven	August	2005	25			3.5	1	0.18305	1		1	83.5681	-0.835681	-71.0414	-32.9209
172	122	2	Fenced	Under shrub	Acacia caven	August	2005	25			19.5	1	1.01985	1		0	0	0.0540541	-71.0414	-32.9209
186	213	2	Fenced	Open canopy	Acacia caven	August	2005	25			21.5	1	1.12445	1		0	0	0.102564	-71.0414	-32.9209
102	37	2	Unfenced	Under shrub	Acacia caven	September	2005	46	12.9976	69.007	0	0	0	0	herbivory	0	0	0	-71.0414	-32.9209
127	222	2	Unfenced	Open canopy	Acacia caven	September	2005	46	10.4671	0	3.5	1	0.18305	1		0	0	0	-71.0414	-32.9209
172	122	2	Fenced	Under shrub	Acacia caven	September	2005	46	12.5135	57.1046	24.5	2	1.28135	1		0	0	0.25641	-71.0414	-32.9209
186	213	2	Fenced	Open canopy	Acacia caven	September	2005	46	9.07176	0	23.1	1	1.20813	1		0	0	0.0744186	-71.0414	-32.9209
102	37	2	Unfenced	Under shrub	Acacia caven	October	2005	75			0	0	0	0	herbivory	0	0	0	-71.0414	-32.9209
127	222	2	Unfenced	Open canopy	Acacia caven	October	2005	75			9	2	0.4707	1		0	0	0	-71.0414	-32.9209
172	122	2	Fenced	Under shrub	Acacia caven	October	2005	75			27.3	2	1.42779	1		0	0	0	-71.0414	-32.9209
186	213	2	Fenced	Open canopy	Acacia caven	October	2005	75			25	1	1.3075	1		0	0	0	-71.0414	-32.9209
102	37	2	Unfenced	Under shrub	Acacia caven	November	2005	111	2.70437		0	0	0	0	herbivory	0	0	0	-71.0414	-32.9209
127	222	2	Unfenced	Open canopy	Acacia caven	November	2005	111	0.0876314		0	0	0	0	herbivory	1	100	0	-71.0414	-32.9209
172	122	2	Fenced	Under shrub	Acacia caven	November	2005	111	1.80927		32.8	2	1.71544	1		0	0	0	-71.0414	-32.9209
186	213	2	Fenced	Open canopy	Acacia caven	November	2005	111	0.123423		26.5	1	1.38595	1		0	0	0	-71.0414	-32.9209
102	37	2	Unfenced	Under shrub	Acacia caven	December	2005	153			0	0	0	0	herbivory	0	0	0	-71.0414	-32.9209
127	222	2	Unfenced	Open canopy	Acacia caven	December	2005	153			0	0	0	0	herbivory	0	0	0	-71.0414	-32.9209
172	122	2	Fenced	Under shrub	Acacia caven	December	2005	153			35.1	2	1.83573	1		0	0	0	-71.0414	-32.9209
186	213	2	Fenced	Open canopy	Acacia caven	December	2005	153			29	2	1.5167	1		0	0	0	-71.0414	-32.9209
102	37	2	Unfenced	Under shrub	Acacia caven	January	2006	182	0.507282		0	0	0	0	herbivory	0	0	0	-71.0414	-32.9209
127	222	2	Unfenced	Open canopy	Acacia caven	January	2006	182	0.0569152		0	0	0	0	herbivory	0	0	0	-71.0414	-32.9209
172	122	2	Fenced	Under shrub	Acacia caven	January	2006	182	0.774818		35.2	2	1.84096	1		0	0	0	-71.0414	-32.9209
186	213	2	Fenced	Open canopy	Acacia caven	January	2006	182	0.0740192		0	0	0	0	desiccation	0	0	0	-71.0414	-32.9209
102	37	2	Unfenced	Under shrub	Acacia caven	March	2006	237	1.74129		0	0	0	0	herbivory	0	0	0	-71.0414	-32.9209
127	222	2	Unfenced	Open canopy	Acacia caven	March	2006	237	0.29383		0	0	0	0	herbivory	0	0	0	-71.0414	-32.9209
172	122	2	Fenced	Under shrub	Acacia caven	March	2006	237	0.896574		35.6	2	1.86188	1		0	0	0	-71.0414	-32.9209
186	213	2	Fenced	Open canopy	Acacia caven	March	2006	237	0.125408		0	0	0	0	desiccation	0	0	0	-71.0414	-32.9209
102	37	2	Unfenced	Under shrub	Acacia caven	January	2007	526			0	0	0	0	herbivory	0	0	0	-71.0414	-32.9209
127	222	2	Unfenced	Open canopy	Acacia caven	January	2007	526			0	0	0	0	herbivory	0	0	0	-71.0414	-32.9209
172	122	2	Fenced	Under shrub	Acacia caven	January	2007	526			0	0	0	0	desiccation	0	0	0	-71.0414	-32.9209
186	213	2	Fenced	Open canopy	Acacia caven	January	2007	526			0	0	0	0	desiccation	0	0	0	-71.0414	-32.9209
121	748	2	Unfenced	Under shrub	Acacia caven	July	2005	0			8.2	1	0.42886	1		0	0	0	-71.041	-32.9213
129	363	2	Unfenced	Open canopy	Acacia caven	July	2005	0			10	1	0.523	1		0	0	0	-71.041	-32.9213
160	57	2	Fenced	Under shrub	Acacia caven	July	2005	0			22	2	1.1506	1		0	0	0	-71.041	-32.9213
198	687	2	Fenced	Open canopy	Acacia caven	July	2005	0			13	1	0.6799	1		0	0	0	-71.041	-32.9213
121	748	2	Unfenced	Under shrub	Acacia caven	August	2005	8			8.5	1	0.44455	1		0	0	0.0365854	-71.041	-32.9213
129	363	2	Unfenced	Open canopy	Acacia caven	August	2005	8			10	1	0.523	1		0	0	0	-71.041	-32.9213
160	57	2	Fenced	Under shrub	Acacia caven	August	2005	8			22.5	2	1.17675	1		0	0	0.0227273	-71.041	-32.9213
198	687	2	Fenced	Open canopy	Acacia caven	August	2005	8			13.8	1	0.72174	1		0	0	0.0615385	-71.041	-32.9213
121	748	2	Unfenced	Under shrub	Acacia caven	August	2005	25			8.7	1	0.45501	1		0	0	0.0235294	-71.041	-32.9213
129	363	2	Unfenced	Open canopy	Acacia caven	August	2005	25			10.5	1	0.54915	1		0	0	0.05	-71.041	-32.9213
160	57	2	Fenced	Under shrub	Acacia caven	August	2005	25			23.7	2	1.23951	1		0	0	0.0533333	-71.041	-32.9213
198	687	2	Fenced	Open canopy	Acacia caven	August	2005	25			15.5	1	0.81065	1		0	0	0.123188	-71.041	-32.9213
121	748	2	Unfenced	Under shrub	Acacia caven	September	2005	46	14.6112	56.0485	11.5	1	0.60145	1		0	0	0.321839	-71.041	-32.9213
129	363	2	Unfenced	Open canopy	Acacia caven	September	2005	46	3.4539	0	10.7	1	0.55961	1		0	0	0.0190476	-71.041	-32.9213
160	57	2	Fenced	Under shrub	Acacia caven	September	2005	46	9.95293	53.623	24.8	2	1.29704	1		0	0	0.0464135	-71.041	-32.9213
198	687	2	Fenced	Open canopy	Acacia caven	September	2005	46	13.8835	0	16.2	1	0.84726	1		0	0	0.0451613	-71.041	-32.9213
121	748	2	Unfenced	Under shrub	Acacia caven	October	2005	75			9.9	1	0.51777	1		1	13.913	0	-71.041	-32.9213
129	363	2	Unfenced	Open canopy	Acacia caven	October	2005	75			10.7	1	0.55961	1		0	0	0	-71.041	-32.9213
160	57	2	Fenced	Under shrub	Acacia caven	October	2005	75			28	2	1.4644	1		0	0	0	-71.041	-32.9213
198	687	2	Fenced	Open canopy	Acacia caven	October	2005	75			24.5	2	1.28135	1		0	0	0	-71.041	-32.9213
121	748	2	Unfenced	Under shrub	Acacia caven	November	2005	111	1.57609		0	0	0	0	herbivory	1	100	0	-71.041	-32.9213
129	363	2	Unfenced	Open canopy	Acacia caven	November	2005	111	0.0459559		0	0	0	0	herbivory	1	100	0	-71.041	-32.9213
160	57	2	Fenced	Under shrub	Acacia caven	November	2005	111	1.10554		30.7	2	1.60561	1		0	0	0	-71.041	-32.9213
198	687	2	Fenced	Open canopy	Acacia caven	November	2005	111	0.387547		27.5	2	1.43825	1		0	0	0	-71.041	-32.9213
121	748	2	Unfenced	Under shrub	Acacia caven	December	2005	153			0	0	0	0	herbivory	0	0	0	-71.041	-32.9213
129	363	2	Unfenced	Open canopy	Acacia caven	December	2005	153			0	0	0	0	herbivory	0	0	0	-71.041	-32.9213
160	57	2	Fenced	Under shrub	Acacia caven	December	2005	153			32.5	2	1.69975	1		0	0	0	-71.041	-32.9213
198	687	2	Fenced	Open canopy	Acacia caven	December	2005	153			29.5	2	1.54285	1		0	0	0	-71.041	-32.9213
121	748	2	Unfenced	Under shrub	Acacia caven	January	2006	182	0.73478		0	0	0	0	herbivory	0	0	0	-71.041	-32.9213
129	363	2	Unfenced	Open canopy	Acacia caven	January	2006	182			0	0	0	0	herbivory	0	0	0	-71.041	-32.9213
160	57	2	Fenced	Under shrub	Acacia caven	January	2006	182	0.771821		32.5	2	1.69975	1		0	0	0	-71.041	-32.9213
198	687	2	Fenced	Open canopy	Acacia caven	January	2006	182	0.551939		29.6	2	1.54808	1		0	0	0	-71.041	-32.9213
121	748	2	Unfenced	Under shrub	Acacia caven	March	2006	237	1.43541		0	0	0	0	herbivory	0	0	0	-71.041	-32.9213
129	363	2	Unfenced	Open canopy	Acacia caven	March	2006	237	0.253165		0	0	0	0	herbivory	0	0	0	-71.041	-32.9213
160	57	2	Fenced	Under shrub	Acacia caven	March	2006	237	1.02222		40.7	3	2.12861	1		0	0	0	-71.041	-32.9213
198	687	2	Fenced	Open canopy	Acacia caven	March	2006	237	0.815323		29.6	2	1.54808	1		0	0	0	-71.041	-32.9213
121	748	2	Unfenced	Under shrub	Acacia caven	January	2007	526			0	0	0	0	herbivory	0	0	0	-71.041	-32.9213
129	363	2	Unfenced	Open canopy	Acacia caven	January	2007	526			0	0	0	0	herbivory	0	0	0	-71.041	-32.9213
160	57	2	Fenced	Under shrub	Acacia caven	January	2007	526			0	0	0	0	desiccation	0	0	0	-71.041	-32.9213
198	687	2	Fenced	Open canopy	Acacia caven	January	2007	526			0	0	0	0	desiccation	0	0	0	-71.041	-32.9213
106	195	2	Unfenced	Under shrub	Lithraea caustica	July	2005	0			21.5	1	1.12445	1		0	0	0	-71.0412	-32.9215
138	590	2	Unfenced	Open canopy	Lithraea caustica	July	2005	0			16.3	1	0.85249	1		0	0	0	-71.0412	-32.9215
163	144	2	Fenced	Under shrub	Lithraea caustica	July	2005	0			16.8	1	0.87864	1		0	0	0	-71.0412	-32.9215
179	369	2	Fenced	Open canopy	Lithraea caustica	July	2005	0			27.3	1	1.42779	1		0	0	0	-71.0412	-32.9215
106	195	2	Unfenced	Under shrub	Lithraea caustica	August	2005	8			22.3	1	1.16629	1		0	0	0.0372093	-71.0412	-32.9215
138	590	2	Unfenced	Open canopy	Lithraea caustica	August	2005	8			17	1	0.8891	1		0	0	0.0429448	-71.0412	-32.9215
163	144	2	Fenced	Under shrub	Lithraea caustica	August	2005	8			16.8	1	0.87864	1		0	0	0	-71.0412	-32.9215
179	369	2	Fenced	Open canopy	Lithraea caustica	August	2005	8			27.3	1	1.42779	1		0	0	0	-71.0412	-32.9215
106	195	2	Unfenced	Under shrub	Lithraea caustica	August	2005	25			0	0	0	0	herbivory	1	100	-1	-71.0412	-32.9215
138	590	2	Unfenced	Open canopy	Lithraea caustica	August	2005	25			19	1	0.9937	1		0	0	0.117647	-71.0412	-32.9215
163	144	2	Fenced	Under shrub	Lithraea caustica	August	2005	25			17.5	1	0.91525	1		0	0	0.0416667	-71.0412	-32.9215
179	369	2	Fenced	Open canopy	Lithraea caustica	August	2005	25			28.5	1	1.49055	1		0	0	0.043956	-71.0412	-32.9215
106	195	2	Unfenced	Under shrub	Lithraea caustica	September	2005	46	20.1078	76.3149	0	0	0	0	herbivory	0	0	0	-71.0412	-32.9215
138	590	2	Unfenced	Open canopy	Lithraea caustica	September	2005	46	11.8163	0	15	1	0.7845	1		1	21.0526	-0.210526	-71.0412	-32.9215
163	144	2	Fenced	Under shrub	Lithraea caustica	September	2005	46	14.9618	82.9651	18.5	1	0.96755	1		0	0	0.0571429	-71.0412	-32.9215
179	369	2	Fenced	Open canopy	Lithraea caustica	September	2005	46	11.4228	0	30.5	1	1.59515	1		0	0	0.0701754	-71.0412	-32.9215
106	195	2	Unfenced	Under shrub	Lithraea caustica	October	2005	75			0	0	0	0	herbivory	0	0	0	-71.0412	-32.9215
138	590	2	Unfenced	Open canopy	Lithraea caustica	October	2005	75			4.3	1	0.22489	1		1	71.3333	0	-71.0412	-32.9215
163	144	2	Fenced	Under shrub	Lithraea caustica	October	2005	75			19.5	1	1.01985	1		0	0	0	-71.0412	-32.9215
179	369	2	Fenced	Open canopy	Lithraea caustica	October	2005	75			31.5	1	1.64745	1		0	0	0	-71.0412	-32.9215
106	195	2	Unfenced	Under shrub	Lithraea caustica	November	2005	111	7.70115		0	0	0	0	herbivory	0	0	0	-71.0412	-32.9215
138	590	2	Unfenced	Open canopy	Lithraea caustica	November	2005	111	0.134245		0	0	0	0	herbivory	1	100	0	-71.0412	-32.9215
163	144	2	Fenced	Under shrub	Lithraea caustica	November	2005	111	4.28216		22	1	1.1506	1		0	0	0	-71.0412	-32.9215
179	369	2	Fenced	Open canopy	Lithraea caustica	November	2005	111	0.478026		41.3	2	2.15999	1		0	0	0	-71.0412	-32.9215
106	195	2	Unfenced	Under shrub	Lithraea caustica	December	2005	153			0	0	0	0	herbivory	0	0	0	-71.0412	-32.9215
138	590	2	Unfenced	Open canopy	Lithraea caustica	December	2005	153			0	0	0	0	herbivory	0	0	0	-71.0412	-32.9215
163	144	2	Fenced	Under shrub	Lithraea caustica	December	2005	153			22	1	1.1506	1		0	0	0	-71.0412	-32.9215
179	369	2	Fenced	Open canopy	Lithraea caustica	December	2005	153			42	2	2.1966	1		0	0	0	-71.0412	-32.9215
106	195	2	Unfenced	Under shrub	Lithraea caustica	January	2006	182	1.62475		0	0	0	0	herbivory	0	0	0	-71.0412	-32.9215
138	590	2	Unfenced	Open canopy	Lithraea caustica	January	2006	182	0.0285673		0	0	0	0	herbivory	0	0	0	-71.0412	-32.9215
163	144	2	Fenced	Under shrub	Lithraea caustica	January	2006	182	1.6048		22	1	1.1506	1		0	0	0	-71.0412	-32.9215
179	369	2	Fenced	Open canopy	Lithraea caustica	January	2006	182	0.101068		0	0	0	0	desiccation	0	0	0	-71.0412	-32.9215
106	195	2	Unfenced	Under shrub	Lithraea caustica	March	2006	237	1.55207		0	0	0	0	herbivory	0	0	0	-71.0412	-32.9215
138	590	2	Unfenced	Open canopy	Lithraea caustica	March	2006	237	0.191833		0	0	0	0	herbivory	0	0	0	-71.0412	-32.9215
163	144	2	Fenced	Under shrub	Lithraea caustica	March	2006	237	1.15409		22	1	1.1506	1		0	0	0	-71.0412	-32.9215
179	369	2	Fenced	Open canopy	Lithraea caustica	March	2006	237	0.243272		0	0	0	0	desiccation	0	0	0	-71.0412	-32.9215
106	195	2	Unfenced	Under shrub	Lithraea caustica	January	2007	526			0	0	0	0	herbivory	0	0	0	-71.0412	-32.9215
138	590	2	Unfenced	Open canopy	Lithraea caustica	January	2007	526			0	0	0	0	herbivory	0	0	0	-71.0412	-32.9215
163	144	2	Fenced	Under shrub	Lithraea caustica	January	2007	526			0	0	0	0	desiccation	0	0	0	-71.0412	-32.9215
179	369	2	Fenced	Open canopy	Lithraea caustica	January	2007	526			0	0	0	0	desiccation	0	0	0	-71.0412	-32.9215
120	682	2	Unfenced	Under shrub	Lithraea caustica	July	2005	0			18.5	2	0.96755	1		0	0	0	-71.0418	-32.9212
140	719	2	Unfenced	Open canopy	Lithraea caustica	July	2005	0			14.9	1	0.77927	1		0	0	0	-71.0418	-32.9212
159	52	2	Fenced	Under shrub	Lithraea caustica	July	2005	0			9	1	0.4707	1		0	0	0	-71.0418	-32.9212
184	154	2	Fenced	Open canopy	Lithraea caustica	July	2005	0			21.9	1	1.14537	1		0	0	0	-71.0418	-32.9212
120	682	2	Unfenced	Under shrub	Lithraea caustica	August	2005	8			19.4	2	1.01462	1		0	0	0.0486486	-71.0418	-32.9212
140	719	2	Unfenced	Open canopy	Lithraea caustica	August	2005	8			15	1	0.7845	1		0	0	0.00671141	-71.0418	-32.9212
159	52	2	Fenced	Under shrub	Lithraea caustica	August	2005	8			23	1	1.2029	1		0	0	1.55556	-71.0418	-32.9212
184	154	2	Fenced	Open canopy	Lithraea caustica	August	2005	8			21.9	1	1.14537	1		0	0	0	-71.0418	-32.9212
120	682	2	Unfenced	Under shrub	Lithraea caustica	August	2005	25			21.4	2	1.11922	1		0	0	0.103093	-71.0418	-32.9212
140	719	2	Unfenced	Open canopy	Lithraea caustica	August	2005	25			16.5	1	0.86295	1		0	0	0.1	-71.0418	-32.9212
159	52	2	Fenced	Under shrub	Lithraea caustica	August	2005	25			25.5	1	1.33365	1		0	0	0.108696	-71.0418	-32.9212
184	154	2	Fenced	Open canopy	Lithraea caustica	August	2005	25			23.5	1	1.22905	1		0	0	0.0730594	-71.0418	-32.9212
120	682	2	Unfenced	Under shrub	Lithraea caustica	September	2005	46	8.39972	65.7782	22.7	2	1.18721	1		0	0	0.0607477	-71.0418	-32.9212
140	719	2	Unfenced	Open canopy	Lithraea caustica	September	2005	46	17.3968	0	16.5	1	0.86295	1		0	0	0	-71.0418	-32.9212
159	52	2	Fenced	Under shrub	Lithraea caustica	September	2005	46	10.84	70.2867	26.9	1	1.40687	1		0	0	0.054902	-71.0418	-32.9212
184	154	2	Fenced	Open canopy	Lithraea caustica	September	2005	46	11.5224	55.6052	25.2	1	1.31796	1		0	0	0.0723404	-71.0418	-32.9212
120	682	2	Unfenced	Under shrub	Lithraea caustica	October	2005	75			25.9	2	1.35457	1		0	0	0	-71.0418	-32.9212
140	719	2	Unfenced	Open canopy	Lithraea caustica	October	2005	75			21.3	2	1.11399	1		0	0	0	-71.0418	-32.9212
159	52	2	Fenced	Under shrub	Lithraea caustica	October	2005	75			28.3	1	1.48009	1		0	0	0	-71.0418	-32.9212
184	154	2	Fenced	Open canopy	Lithraea caustica	October	2005	75			28.1	1	1.46963	1		0	0	0	-71.0418	-32.9212
120	682	2	Unfenced	Under shrub	Lithraea caustica	November	2005	111	4.01094		0	0	0	0	herbivory	1	100	0	-71.0418	-32.9212
140	719	2	Unfenced	Open canopy	Lithraea caustica	November	2005	111	0.189201		0	0	0	0	herbivory	1	100	0	-71.0418	-32.9212
159	52	2	Fenced	Under shrub	Lithraea caustica	November	2005	111	1.72745		43.9	2	2.29597	1		0	0	0	-71.0418	-32.9212
184	154	2	Fenced	Open canopy	Lithraea caustica	November	2005	111	4.29124		31.3	1	1.63699	1		0	0	0	-71.0418	-32.9212
120	682	2	Unfenced	Under shrub	Lithraea caustica	December	2005	153			0	0	0	0	herbivory	0	0	0	-71.0418	-32.9212
140	719	2	Unfenced	Open canopy	Lithraea caustica	December	2005	153			0	0	0	0	herbivory	0	0	0	-71.0418	-32.9212
159	52	2	Fenced	Under shrub	Lithraea caustica	December	2005	153			46.2	2	2.41626	1		0	0	0	-71.0418	-32.9212
184	154	2	Fenced	Open canopy	Lithraea caustica	December	2005	153			39.8	2	2.08154	1		0	0	0	-71.0418	-32.9212
120	682	2	Unfenced	Under shrub	Lithraea caustica	January	2006	182	2.40246		0	0	0	0	herbivory	0	0	0	-71.0418	-32.9212
140	719	2	Unfenced	Open canopy	Lithraea caustica	January	2006	182	0.0607386		0	0	0	0	herbivory	0	0	0	-71.0418	-32.9212
159	52	2	Fenced	Under shrub	Lithraea caustica	January	2006	182	0.91165		47	2	2.4581	1		0	0	0	-71.0418	-32.9212
184	154	2	Fenced	Open canopy	Lithraea caustica	January	2006	182	1.2858		40	2	2.092	1		0	0	0	-71.0418	-32.9212
120	682	2	Unfenced	Under shrub	Lithraea caustica	March	2006	237	2.57732		0	0	0	0	herbivory	0	0	0	-71.0418	-32.9212
140	719	2	Unfenced	Open canopy	Lithraea caustica	March	2006	237	0.356803		0	0	0	0	herbivory	0	0	0	-71.0418	-32.9212
159	52	2	Fenced	Under shrub	Lithraea caustica	March	2006	237	0.495916		47.4	2	2.47902	1		0	0	0	-71.0418	-32.9212
184	154	2	Fenced	Open canopy	Lithraea caustica	March	2006	237	1.12265		40	2	2.092	1		0	0	0	-71.0418	-32.9212
120	682	2	Unfenced	Under shrub	Lithraea caustica	January	2007	526			0	0	0	0	herbivory	0	0	0	-71.0418	-32.9212
140	719	2	Unfenced	Open canopy	Lithraea caustica	January	2007	526			0	0	0	0	herbivory	0	0	0	-71.0418	-32.9212
159	52	2	Fenced	Under shrub	Lithraea caustica	January	2007	526			87.3	3	4.56579	1		0	0	0	-71.0418	-32.9212
184	154	2	Fenced	Open canopy	Lithraea caustica	January	2007	526			78.3	3	4.09509	1		0	0	0	-71.0418	-32.9212
114	708	2	Unfenced	Under shrub	Acacia caven	July	2005	0			11.3	1	0.59099	1		0	0	0	-71.0417	-32.9211
139	628	2	Unfenced	Open canopy	Acacia caven	July	2005	0			17.3	1	0.90479	1		0	0	0	-71.0417	-32.9211
152	246	2	Fenced	Under shrub	Acacia caven	July	2005	0			26	1	1.3598	1		0	0	0	-71.0417	-32.9211
193	871	2	Fenced	Open canopy	Acacia caven	July	2005	0			20	1	1.046	1		0	0	0	-71.0417	-32.9211
114	708	2	Unfenced	Under shrub	Acacia caven	August	2005	8			11.3	1	0.59099	1		0	0	0	-71.0417	-32.9211
139	628	2	Unfenced	Open canopy	Acacia caven	August	2005	8			17.5	1	0.91525	1		0	0	0.0115607	-71.0417	-32.9211
152	246	2	Fenced	Under shrub	Acacia caven	August	2005	8			26	1	1.3598	1		0	0	0	-71.0417	-32.9211
193	871	2	Fenced	Open canopy	Acacia caven	August	2005	8			20.5	1	1.07215	1		0	0	0.025	-71.0417	-32.9211
114	708	2	Unfenced	Under shrub	Acacia caven	August	2005	25			11.5	1	0.60145	1		0	0	0.0176991	-71.0417	-32.9211
139	628	2	Unfenced	Open canopy	Acacia caven	August	2005	25			18.5	1	0.96755	1		0	0	0.0571429	-71.0417	-32.9211
152	246	2	Fenced	Under shrub	Acacia caven	August	2005	25			27.5	1	1.43825	1		0	0	0.0576923	-71.0417	-32.9211
193	871	2	Fenced	Open canopy	Acacia caven	August	2005	25			21.2	1	1.10876	1		0	0	0.0341463	-71.0417	-32.9211
114	708	2	Unfenced	Under shrub	Acacia caven	September	2005	46	15.8375	44.2658	0	0	0	0	herbivory	1	100	-1	-71.0417	-32.9211
139	628	2	Unfenced	Open canopy	Acacia caven	September	2005	46	13.028		19.3	1	1.00939	1		0	0	0.0432432	-71.0417	-32.9211
152	246	2	Fenced	Under shrub	Acacia caven	September	2005	46	14.1772	43.2195	28.3	1	1.48009	1		0	0	0.0290909	-71.0417	-32.9211
193	871	2	Fenced	Open canopy	Acacia caven	September	2005	46	14.5905	0	22.2	1	1.16106	1		0	0	0.0471698	-71.0417	-32.9211
114	708	2	Unfenced	Under shrub	Acacia caven	October	2005	75			0	0	0	0	herbivory	0	0	0	-71.0417	-32.9211
139	628	2	Unfenced	Open canopy	Acacia caven	October	2005	75			0.3	1	0.01569	1		1	98.4456	0	-71.0417	-32.9211
152	246	2	Fenced	Under shrub	Acacia caven	October	2005	75			28.3	1	1.48009	1		0	0	0	-71.0417	-32.9211
193	871	2	Fenced	Open canopy	Acacia caven	October	2005	75			32.9	2	1.72067	1		0	0	0	-71.0417	-32.9211
114	708	2	Unfenced	Under shrub	Acacia caven	November	2005	111	2.88981		0	0	0	0	herbivory	0	0	0	-71.0417	-32.9211
139	628	2	Unfenced	Open canopy	Acacia caven	November	2005	111	0.674319		0	0	0	0	herbivory	1	100	0	-71.0417	-32.9211
152	246	2	Fenced	Under shrub	Acacia caven	November	2005	111	4.5471		29.9	1	1.56377	1		0	0	0	-71.0417	-32.9211
193	871	2	Fenced	Open canopy	Acacia caven	November	2005	111	0.703125		35.9	2	1.87757	1		0	0	0	-71.0417	-32.9211
114	708	2	Unfenced	Under shrub	Acacia caven	December	2005	153			0	0	0	0	herbivory	0	0	0	-71.0417	-32.9211
139	628	2	Unfenced	Open canopy	Acacia caven	December	2005	153			0	0	0	0	herbivory	0	0	0	-71.0417	-32.9211
152	246	2	Fenced	Under shrub	Acacia caven	December	2005	153			56.5	2	2.95495	1		0	0	0	-71.0417	-32.9211
193	871	2	Fenced	Open canopy	Acacia caven	December	2005	153			36.4	2	1.90372	1		0	0	0	-71.0417	-32.9211
114	708	2	Unfenced	Under shrub	Acacia caven	January	2006	182	1.24194		0	0	0	0	herbivory	0	0	0	-71.0417	-32.9211
139	628	2	Unfenced	Open canopy	Acacia caven	January	2006	182	0.1485		0	0	0	0	herbivory	0	0	0	-71.0417	-32.9211
152	246	2	Fenced	Under shrub	Acacia caven	January	2006	182	1.11359		57.5	2	3.00725	1		0	0	0	-71.0417	-32.9211
193	871	2	Fenced	Open canopy	Acacia caven	January	2006	182	0.271044		36.4	2	1.90372	1		0	0	0	-71.0417	-32.9211
114	708	2	Unfenced	Under shrub	Acacia caven	March	2006	237	0.931858		0	0	0	0	herbivory	0	0	0	-71.0417	-32.9211
139	628	2	Unfenced	Open canopy	Acacia caven	March	2006	237	0.80911		0	0	0	0	herbivory	0	0	0	-71.0417	-32.9211
152	246	2	Fenced	Under shrub	Acacia caven	March	2006	237	1.20203		57.7	2	3.01771	1		0	0	0	-71.0417	-32.9211
193	871	2	Fenced	Open canopy	Acacia caven	March	2006	237	0.702694		0	0	0	0	desiccation	0	0	0	-71.0417	-32.9211
114	708	2	Unfenced	Under shrub	Acacia caven	January	2007	526			0	0	0	0	herbivory	0	0	0	-71.0417	-32.9211
139	628	2	Unfenced	Open canopy	Acacia caven	January	2007	526			0	0	0	0	herbivory	0	0	0	-71.0417	-32.9211
152	246	2	Fenced	Under shrub	Acacia caven	January	2007	526			2.5	1	0.13075	1		1	0	0	-71.0417	-32.9211
193	871	2	Fenced	Open canopy	Acacia caven	January	2007	526			0	0	0	0	desiccation	0	0	0	-71.0417	-32.9211
117	819	2	Unfenced	Under shrub	Quillaja saponaria	July	2005	0			7.2	1	0.37656	1		0	0	0	-71.0416	-32.9212
135	183	2	Unfenced	Open canopy	Quillaja saponaria	July	2005	0			6.6	1	0.34518	1		0	0	0	-71.0416	-32.9212
157	726	2	Fenced	Under shrub	Quillaja saponaria	July	2005	0			18	1	0.9414	1		0	0	0	-71.0416	-32.9212
183	127	2	Fenced	Open canopy	Quillaja saponaria	July	2005	0			14.5	1	0.75835	1		0	0	0	-71.0416	-32.9212
117	819	2	Unfenced	Under shrub	Quillaja saponaria	August	2005	8			0	0	0	0	herbivory	1	100	-1	-71.0416	-32.9212
135	183	2	Unfenced	Open canopy	Quillaja saponaria	August	2005	8			2	1	0.1046	1		1	69.697	-0.69697	-71.0416	-32.9212
157	726	2	Fenced	Under shrub	Quillaja saponaria	August	2005	8			18	1	0.9414	1		0	0	0	-71.0416	-32.9212
183	127	2	Fenced	Open canopy	Quillaja saponaria	August	2005	8			15.5	1	0.81065	1		0	0	0.0689655	-71.0416	-32.9212
117	819	2	Unfenced	Under shrub	Quillaja saponaria	August	2005	25			0	0	0	0	herbivory	0	0	0	-71.0416	-32.9212
135	183	2	Unfenced	Open canopy	Quillaja saponaria	August	2005	25			3	1	0.1569	1		0	0	0.5	-71.0416	-32.9212
157	726	2	Fenced	Under shrub	Quillaja saponaria	August	2005	25			21	1	1.0983	1		0	0	0.166667	-71.0416	-32.9212
183	127	2	Fenced	Open canopy	Quillaja saponaria	August	2005	25			16.2	1	0.84726	1		0	0	0.0451613	-71.0416	-32.9212
117	819	2	Unfenced	Under shrub	Quillaja saponaria	September	2005	46	24.3077	67.8782	0	0	0	0	herbivory	0	0	0	-71.0416	-32.9212
135	183	2	Unfenced	Open canopy	Quillaja saponaria	September	2005	46	10.8089		5.2	1	0.27196	1		0	0	0.733333	-71.0416	-32.9212
157	726	2	Fenced	Under shrub	Quillaja saponaria	September	2005	46	16.3358	78.4007	21.5	1	1.12445	1		0	0	0.0238095	-71.0416	-32.9212
183	127	2	Fenced	Open canopy	Quillaja saponaria	September	2005	46	13.6924		18	1	0.9414	1		0	0	0.111111	-71.0416	-32.9212
117	819	2	Unfenced	Under shrub	Quillaja saponaria	October	2005	75			0	0	0	0	herbivory	0	0	0	-71.0416	-32.9212
135	183	2	Unfenced	Open canopy	Quillaja saponaria	October	2005	75			7.5	1	0.39225	1		0	0	0	-71.0416	-32.9212
157	726	2	Fenced	Under shrub	Quillaja saponaria	October	2005	75			22	1	1.1506	1		0	0	0	-71.0416	-32.9212
183	127	2	Fenced	Open canopy	Quillaja saponaria	October	2005	75			23.6	2	1.23428	1		0	0	0	-71.0416	-32.9212
117	819	2	Unfenced	Under shrub	Quillaja saponaria	November	2005	111	12.6449		0	0	0	0	herbivory	0	0	0	-71.0416	-32.9212
135	183	2	Unfenced	Open canopy	Quillaja saponaria	November	2005	111	0.200468		0	0	0	0	herbivory	1	100	0	-71.0416	-32.9212
157	726	2	Fenced	Under shrub	Quillaja saponaria	November	2005	111	5.64163		27.5	1	1.43825	1		0	0	0	-71.0416	-32.9212
183	127	2	Fenced	Open canopy	Quillaja saponaria	November	2005	111	0.734834		26.5	2	1.38595	1		0	0	0	-71.0416	-32.9212
117	819	2	Unfenced	Under shrub	Quillaja saponaria	December	2005	153			0	0	0	0	herbivory	0	0	0	-71.0416	-32.9212
135	183	2	Unfenced	Open canopy	Quillaja saponaria	December	2005	153			0	0	0	0	herbivory	0	0	0	-71.0416	-32.9212
157	726	2	Fenced	Under shrub	Quillaja saponaria	December	2005	153			35.9	2	1.87757	1		0	0	0	-71.0416	-32.9212
183	127	2	Fenced	Open canopy	Quillaja saponaria	December	2005	153			28.3	2	1.48009	1		0	0	0	-71.0416	-32.9212
117	819	2	Unfenced	Under shrub	Quillaja saponaria	January	2006	182	2.75507		0	0	0	0	herbivory	0	0	0	-71.0416	-32.9212
135	183	2	Unfenced	Open canopy	Quillaja saponaria	January	2006	182	0.165975		0	0	0	0	herbivory	0	0	0	-71.0416	-32.9212
157	726	2	Fenced	Under shrub	Quillaja saponaria	January	2006	182	2.6731		37	2	1.9351	1		0	0	0	-71.0416	-32.9212
183	127	2	Fenced	Open canopy	Quillaja saponaria	January	2006	182	0.123514		28.3	2	1.48009	1		0	0	0	-71.0416	-32.9212
117	819	2	Unfenced	Under shrub	Quillaja saponaria	March	2006	237	2.38967		0	0	0	0	herbivory	0	0	0	-71.0416	-32.9212
135	183	2	Unfenced	Open canopy	Quillaja saponaria	March	2006	237	0.77323		0	0	0	0	herbivory	0	0	0	-71.0416	-32.9212
157	726	2	Fenced	Under shrub	Quillaja saponaria	March	2006	237	2.24606		37	2	1.9351	1		0	0	0	-71.0416	-32.9212
183	127	2	Fenced	Open canopy	Quillaja saponaria	March	2006	237	0.590771		0	0	0	0	desiccation	0	0	0	-71.0416	-32.9212
117	819	2	Unfenced	Under shrub	Quillaja saponaria	January	2007	526			0	0	0	0	herbivory	0	0	0	-71.0416	-32.9212
135	183	2	Unfenced	Open canopy	Quillaja saponaria	January	2007	526			0	0	0	0	herbivory	0	0	0	-71.0416	-32.9212
157	726	2	Fenced	Under shrub	Quillaja saponaria	January	2007	526			0	0	0	0	desiccation	0	0	0	-71.0416	-32.9212
183	127	2	Fenced	Open canopy	Quillaja saponaria	January	2007	526			0	0	0	0	desiccation	0	0	0	-71.0416	-32.9212
113	648	2	Unfenced	Under shrub	Lithraea caustica	July	2005	0			13.7	1	0.71651	1		0	0	0	-71.0414	-32.9214
141	727	2	Unfenced	Open canopy	Lithraea caustica	July	2005	0			25.5	1	1.33365	1		0	0	0	-71.0414	-32.9214
153	305	2	Fenced	Under shrub	Lithraea caustica	July	2005	0			21	1	1.0983	1		0	0	0	-71.0414	-32.9214
200	973	2	Fenced	Open canopy	Lithraea caustica	July	2005	0			22.5	1	1.17675	1		0	0	0	-71.0414	-32.9214
113	648	2	Unfenced	Under shrub	Lithraea caustica	August	2005	8			0	0	0	0	herbivory	1	100	-1	-71.0414	-32.9214
141	727	2	Unfenced	Open canopy	Lithraea caustica	August	2005	8			0	0	0	0	herbivory	1	100	-1	-71.0414	-32.9214
153	305	2	Fenced	Under shrub	Lithraea caustica	August	2005	8			21	1	1.0983	1		0	0	0	-71.0414	-32.9214
200	973	2	Fenced	Open canopy	Lithraea caustica	August	2005	8			22.5	1	1.17675	1		0	0	0	-71.0414	-32.9214
113	648	2	Unfenced	Under shrub	Lithraea caustica	August	2005	25			0	0	0	0	herbivory	0	0	0	-71.0414	-32.9214
141	727	2	Unfenced	Open canopy	Lithraea caustica	August	2005	25			0	0	0	0	herbivory	0	0	0	-71.0414	-32.9214
153	305	2	Fenced	Under shrub	Lithraea caustica	August	2005	25			23	1	1.2029	1		0	0	0.0952381	-71.0414	-32.9214
200	973	2	Fenced	Open canopy	Lithraea caustica	August	2005	25			22.8	1	1.19244	1		0	0	0.0133333	-71.0414	-32.9214
113	648	2	Unfenced	Under shrub	Lithraea caustica	September	2005	46	16.087	75.5125	0	0	0	0	herbivory	0	0	0	-71.0414	-32.9214
141	727	2	Unfenced	Open canopy	Lithraea caustica	September	2005	46	12.2739		0	0	0	0	herbivory	0	0	0	-71.0414	-32.9214
153	305	2	Fenced	Under shrub	Lithraea caustica	September	2005	46	19.208	72.622	24.2	1	1.26566	1		0	0	0.0521739	-71.0414	-32.9214
200	973	2	Fenced	Open canopy	Lithraea caustica	September	2005	46	16.7667	47.9044	24.5	1	1.28135	1		0	0	0.0745614	-71.0414	-32.9214
113	648	2	Unfenced	Under shrub	Lithraea caustica	October	2005	75			0	0	0	0	herbivory	0	0	0	-71.0414	-32.9214
141	727	2	Unfenced	Open canopy	Lithraea caustica	October	2005	75			0	0	0	0	herbivory	0	0	0	-71.0414	-32.9214
153	305	2	Fenced	Under shrub	Lithraea caustica	October	2005	75			26.5	1	1.38595	1		0	0	0	-71.0414	-32.9214
200	973	2	Fenced	Open canopy	Lithraea caustica	October	2005	75			27	1	1.4121	1		0	0	0	-71.0414	-32.9214
113	648	2	Unfenced	Under shrub	Lithraea caustica	November	2005	111	14.0741		0	0	0	0	herbivory	0	0	0	-71.0414	-32.9214
141	727	2	Unfenced	Open canopy	Lithraea caustica	November	2005	111	0.939199		0	0	0	0	herbivory	0	0	0	-71.0414	-32.9214
153	305	2	Fenced	Under shrub	Lithraea caustica	November	2005	111	6.26446		36.7	2	1.91941	1		0	0	0	-71.0414	-32.9214
200	973	2	Fenced	Open canopy	Lithraea caustica	November	2005	111	2.18265		28.6	1	1.49578	1		0	0	0	-71.0414	-32.9214
113	648	2	Unfenced	Under shrub	Lithraea caustica	December	2005	153			0	0	0	0	herbivory	0	0	0	-71.0414	-32.9214
141	727	2	Unfenced	Open canopy	Lithraea caustica	December	2005	153			0	0	0	0	herbivory	0	0	0	-71.0414	-32.9214
153	305	2	Fenced	Under shrub	Lithraea caustica	December	2005	153			48.3	2	2.52609	1		0	0	0	-71.0414	-32.9214
200	973	2	Fenced	Open canopy	Lithraea caustica	December	2005	153			30.2	1	1.57946	1		0	0	0	-71.0414	-32.9214
113	648	2	Unfenced	Under shrub	Lithraea caustica	January	2006	182	3.04666		0	0	0	0	herbivory	0	0	0	-71.0414	-32.9214
141	727	2	Unfenced	Open canopy	Lithraea caustica	January	2006	182	0.217781		0	0	0	0	herbivory	0	0	0	-71.0414	-32.9214
153	305	2	Fenced	Under shrub	Lithraea caustica	January	2006	182	1.533		52.8	2	2.76144	1		0	0	0	-71.0414	-32.9214
200	973	2	Fenced	Open canopy	Lithraea caustica	January	2006	182	0.113766		30.3	1	1.58469	1		0	0	0	-71.0414	-32.9214
113	648	2	Unfenced	Under shrub	Lithraea caustica	March	2006	237	1.86804		0	0	0	0	herbivory	0	0	0	-71.0414	-32.9214
141	727	2	Unfenced	Open canopy	Lithraea caustica	March	2006	237	0.518004		0	0	0	0	herbivory	0	0	0	-71.0414	-32.9214
153	305	2	Fenced	Under shrub	Lithraea caustica	March	2006	237	1.83952		53.7	2	2.80851	1		0	0	0	-71.0414	-32.9214
200	973	2	Fenced	Open canopy	Lithraea caustica	March	2006	237	0.589504		30.5	1	1.59515	1		0	0	0	-71.0414	-32.9214
113	648	2	Unfenced	Under shrub	Lithraea caustica	January	2007	526			0	0	0	0	herbivory	0	0	0	-71.0414	-32.9214
141	727	2	Unfenced	Open canopy	Lithraea caustica	January	2007	526			0	0	0	0	herbivory	0	0	0	-71.0414	-32.9214
153	305	2	Fenced	Under shrub	Lithraea caustica	January	2007	526			87.5	3	4.57625	1		0	0	0	-71.0414	-32.9214
200	973	2	Fenced	Open canopy	Lithraea caustica	January	2007	526			0	0	0	0	desiccation	0	0	0	-71.0414	-32.9214
123	834	2	Unfenced	Under shrub	Peumus boldus	July	2005	0			24.5	1	1.28135	1		0	0	0	-71.0412	-32.9208
145	982	2	Unfenced	Open canopy	Peumus boldus	July	2005	0			22	1	1.1506	1		0	0	0	-71.0412	-32.9208
168	647	2	Fenced	Under shrub	Peumus boldus	July	2005	0			20	1	1.046	1		0	0	0	-71.0412	-32.9208
177	192	2	Fenced	Open canopy	Peumus boldus	July	2005	0			22	1	1.1506	1		0	0	0	-71.0412	-32.9208
123	834	2	Unfenced	Under shrub	Peumus boldus	August	2005	8			0	0	0	0	herbivory	1	100	-1	-71.0412	-32.9208
145	982	2	Unfenced	Open canopy	Peumus boldus	August	2005	8			22.5	1	1.17675	1		0	0	0.0227273	-71.0412	-32.9208
168	647	2	Fenced	Under shrub	Peumus boldus	August	2005	8			20	1	1.046	1		0	0	0	-71.0412	-32.9208
177	192	2	Fenced	Open canopy	Peumus boldus	August	2005	8			22.5	1	1.17675	1		0	0	0.0227273	-71.0412	-32.9208
123	834	2	Unfenced	Under shrub	Peumus boldus	August	2005	25			0	0	0	0	herbivory	0	0	0	-71.0412	-32.9208
145	982	2	Unfenced	Open canopy	Peumus boldus	August	2005	25			23.5	1	1.22905	1		0	0	0.0444444	-71.0412	-32.9208
168	647	2	Fenced	Under shrub	Peumus boldus	August	2005	25			20.3	1	1.06169	1		0	0	0.015	-71.0412	-32.9208
177	192	2	Fenced	Open canopy	Peumus boldus	August	2005	25			24.5	1	1.28135	1		0	0	0.0888889	-71.0412	-32.9208
123	834	2	Unfenced	Under shrub	Peumus boldus	September	2005	46	14.432	75.0619	0	0	0	0	herbivory	0	0	0	-71.0412	-32.9208
145	982	2	Unfenced	Open canopy	Peumus boldus	September	2005	46	13.8943	83.9436	18.25	1	0.954475	1		1	22.3404	-0.223404	-71.0412	-32.9208
168	647	2	Fenced	Under shrub	Peumus boldus	September	2005	46	8.67239	82.8204	21.2	1	1.10876	1		0	0	0.044335	-71.0412	-32.9208
177	192	2	Fenced	Open canopy	Peumus boldus	September	2005	46	19.1835		25.2	1	1.31796	1		0	0	0.0285714	-71.0412	-32.9208
123	834	2	Unfenced	Under shrub	Peumus boldus	October	2005	75			0	0	0	0	herbivory	0	0	0	-71.0412	-32.9208
145	982	2	Unfenced	Open canopy	Peumus boldus	October	2005	75			0	0	0	0	herbivory	1	100	0	-71.0412	-32.9208
168	647	2	Fenced	Under shrub	Peumus boldus	October	2005	75			21.5	1	1.12445	1		0	0	0	-71.0412	-32.9208
177	192	2	Fenced	Open canopy	Peumus boldus	October	2005	75			31.2	2	1.63176	1		0	0	0	-71.0412	-32.9208
123	834	2	Unfenced	Under shrub	Peumus boldus	November	2005	111	2.40481		0	0	0	0	herbivory	0	0	0	-71.0412	-32.9208
145	982	2	Unfenced	Open canopy	Peumus boldus	November	2005	111	1.4596		0	0	0	0	herbivory	0	0	0	-71.0412	-32.9208
168	647	2	Fenced	Under shrub	Peumus boldus	November	2005	111	7.06749		23.5	1	1.22905	1		0	0	0	-71.0412	-32.9208
177	192	2	Fenced	Open canopy	Peumus boldus	November	2005	111	1.18588		31.2	2	1.63176	1		0	0	0	-71.0412	-32.9208
123	834	2	Unfenced	Under shrub	Peumus boldus	December	2005	153			0	0	0	0	herbivory	0	0	0	-71.0412	-32.9208
145	982	2	Unfenced	Open canopy	Peumus boldus	December	2005	153			0	0	0	0	herbivory	0	0	0	-71.0412	-32.9208
168	647	2	Fenced	Under shrub	Peumus boldus	December	2005	153			24.5	1	1.28135	1		0	0	0	-71.0412	-32.9208
177	192	2	Fenced	Open canopy	Peumus boldus	December	2005	153			33.4	2	1.74682	1		0	0	0	-71.0412	-32.9208
123	834	2	Unfenced	Under shrub	Peumus boldus	January	2006	182	2.04933		0	0	0	0	herbivory	0	0	0	-71.0412	-32.9208
145	982	2	Unfenced	Open canopy	Peumus boldus	January	2006	182	0.862069		0	0	0	0	herbivory	0	0	0	-71.0412	-32.9208
168	647	2	Fenced	Under shrub	Peumus boldus	January	2006	182	3.46773		25	1	1.3075	1		0	0	0	-71.0412	-32.9208
177	192	2	Fenced	Open canopy	Peumus boldus	January	2006	182	0.514359		33.5	2	1.75205	1		0	0	0	-71.0412	-32.9208
123	834	2	Unfenced	Under shrub	Peumus boldus	March	2006	237	1.87081		0	0	0	0	herbivory	0	0	0	-71.0412	-32.9208
145	982	2	Unfenced	Open canopy	Peumus boldus	March	2006	237	0.835103		0	0	0	0	herbivory	0	0	0	-71.0412	-32.9208
168	647	2	Fenced	Under shrub	Peumus boldus	March	2006	237	1.98771		0	0	0	0	desiccation	0	0	0	-71.0412	-32.9208
177	192	2	Fenced	Open canopy	Peumus boldus	March	2006	237	0.923397		0	0	0	0	desiccation	0	0	0	-71.0412	-32.9208
123	834	2	Unfenced	Under shrub	Peumus boldus	January	2007	526			0	0	0	0	herbivory	0	0	0	-71.0412	-32.9208
145	982	2	Unfenced	Open canopy	Peumus boldus	January	2007	526			0	0	0	0	herbivory	0	0	0	-71.0412	-32.9208
168	647	2	Fenced	Under shrub	Peumus boldus	January	2007	526			0	0	0	0	desiccation	0	0	0	-71.0412	-32.9208
177	192	2	Fenced	Open canopy	Peumus boldus	January	2007	526			0	0	0	0	desiccation	0	0	0	-71.0412	-32.9208
107	211	2	Unfenced	Under shrub	Lithraea caustica	July	2005	0			25.7	1	1.34411	1		0	0	0	-71.041	-32.9214
136	233	2	Unfenced	Open canopy	Lithraea caustica	July	2005	0			22	1	1.1506	1		0	0	0	-71.041	-32.9214
173	254	2	Fenced	Under shrub	Lithraea caustica	July	2005	0			16	1	0.8368	1		0	0	0	-71.041	-32.9214
191	717	2	Fenced	Open canopy	Lithraea caustica	July	2005	0			16.5	1	0.86295	1		0	0	0	-71.041	-32.9214
107	211	2	Unfenced	Under shrub	Lithraea caustica	August	2005	8			0.5	1	0.02615	1		1	98.0545	-0.980545	-71.041	-32.9214
136	233	2	Unfenced	Open canopy	Lithraea caustica	August	2005	8			24	1	1.2552	1		0	0	0.0909091	-71.041	-32.9214
173	254	2	Fenced	Under shrub	Lithraea caustica	August	2005	8			16	1	0.8368	1		0	0	0	-71.041	-32.9214
191	717	2	Fenced	Open canopy	Lithraea caustica	August	2005	8			16.8	1	0.87864	1		0	0	0.0181818	-71.041	-32.9214
107	211	2	Unfenced	Under shrub	Lithraea caustica	August	2005	25			0	0	0	0	herbivory	1	100	-1	-71.041	-32.9214
136	233	2	Unfenced	Open canopy	Lithraea caustica	August	2005	25			27.1	1	1.41733	1		0	0	0.129167	-71.041	-32.9214
173	254	2	Fenced	Under shrub	Lithraea caustica	August	2005	25			16.5	1	0.86295	1		0	0	0.03125	-71.041	-32.9214
191	717	2	Fenced	Open canopy	Lithraea caustica	August	2005	25			18.1	1	0.94663	1		0	0	0.077381	-71.041	-32.9214
107	211	2	Unfenced	Under shrub	Lithraea caustica	September	2005	46	22.6629	73.6728	0	0	0	0	herbivory	0	0	0	-71.041	-32.9214
136	233	2	Unfenced	Open canopy	Lithraea caustica	September	2005	46	9.71526	17.0078	28.2	1	1.47486	1		0	0	0.0405904	-71.041	-32.9214
173	254	2	Fenced	Under shrub	Lithraea caustica	September	2005	46	15.7748	73.2068	16.5	1	0.86295	1		0	0	0	-71.041	-32.9214
191	717	2	Fenced	Open canopy	Lithraea caustica	September	2005	46	17.2043	0	19.2	1	1.00416	1		0	0	0.0607735	-71.041	-32.9214
107	211	2	Unfenced	Under shrub	Lithraea caustica	October	2005	75			0	0	0	0	herbivory	0	0	0	-71.041	-32.9214
136	233	2	Unfenced	Open canopy	Lithraea caustica	October	2005	75			29.9	1	1.56377	1		0	0	0	-71.041	-32.9214
173	254	2	Fenced	Under shrub	Lithraea caustica	October	2005	75			16.5	1	0.86295	1		0	0	0	-71.041	-32.9214
191	717	2	Fenced	Open canopy	Lithraea caustica	October	2005	75			25.7	2	1.34411	1		0	0	0	-71.041	-32.9214
107	211	2	Unfenced	Under shrub	Lithraea caustica	November	2005	111	7.06693		0	0	0	0	herbivory	0	0	0	-71.041	-32.9214
136	233	2	Unfenced	Open canopy	Lithraea caustica	November	2005	111	0.165205		0	0	0	0	herbivory	1	100	0	-71.041	-32.9214
173	254	2	Fenced	Under shrub	Lithraea caustica	November	2005	111	3.97777		16.6	1	0.86818	1		0	0	0	-71.041	-32.9214
191	717	2	Fenced	Open canopy	Lithraea caustica	November	2005	111	0.608255		31.3	2	1.63699	1		0	0	0	-71.041	-32.9214
107	211	2	Unfenced	Under shrub	Lithraea caustica	December	2005	153			0	0	0	0	herbivory	0	0	0	-71.041	-32.9214
136	233	2	Unfenced	Open canopy	Lithraea caustica	December	2005	153			0	0	0	0	herbivory	0	0	0	-71.041	-32.9214
173	254	2	Fenced	Under shrub	Lithraea caustica	December	2005	153			17	1	0.8891	1		0	0	0	-71.041	-32.9214
191	717	2	Fenced	Open canopy	Lithraea caustica	December	2005	153			32.6	2	1.70498	1		0	0	0	-71.041	-32.9214
107	211	2	Unfenced	Under shrub	Lithraea caustica	January	2006	182	0.784314		0	0	0	0	herbivory	0	0	0	-71.041	-32.9214
136	233	2	Unfenced	Open canopy	Lithraea caustica	January	2006	182	0.0763942		0	0	0	0	herbivory	0	0	0	-71.041	-32.9214
173	254	2	Fenced	Under shrub	Lithraea caustica	January	2006	182	2.09105		17	1	0.8891	1		0	0	0	-71.041	-32.9214
191	717	2	Fenced	Open canopy	Lithraea caustica	January	2006	182	0.0273448		32.6	2	1.70498	1		0	0	0	-71.041	-32.9214
107	211	2	Unfenced	Under shrub	Lithraea caustica	March	2006	237	1.51281		0	0	0	0	herbivory	0	0	0	-71.041	-32.9214
136	233	2	Unfenced	Open canopy	Lithraea caustica	March	2006	237	0.35225		0	0	0	0	herbivory	0	0	0	-71.041	-32.9214
173	254	2	Fenced	Under shrub	Lithraea caustica	March	2006	237	2.02151		17	1	0.8891	1		0	0	0	-71.041	-32.9214
191	717	2	Fenced	Open canopy	Lithraea caustica	March	2006	237	0.424178		0	0	0	0	desiccation	0	0	0	-71.041	-32.9214
107	211	2	Unfenced	Under shrub	Lithraea caustica	January	2007	526			0	0	0	0	herbivory	0	0	0	-71.041	-32.9214
136	233	2	Unfenced	Open canopy	Lithraea caustica	January	2007	526			0	0	0	0	herbivory	0	0	0	-71.041	-32.9214
173	254	2	Fenced	Under shrub	Lithraea caustica	January	2007	526			0	0	0	0	desiccation	0	0	0	-71.041	-32.9214
191	717	2	Fenced	Open canopy	Lithraea caustica	January	2007	526			0	0	0	0	desiccation	0	0	0	-71.041	-32.9214
101	5	2	Unfenced	Under shrub	Lithraea caustica	July	2005	0			29.4	1	1.53762	1		0	0	0	-71.0414	-32.921
128	350	2	Unfenced	Open canopy	Lithraea caustica	July	2005	0			26.5	1	1.38595	1		0	0	0	-71.0414	-32.921
171	1000	2	Fenced	Under shrub	Lithraea caustica	July	2005	0			14.5	2	0.75835	1		0	0	0	-71.0414	-32.921
189	613	2	Fenced	Open canopy	Lithraea caustica	July	2005	0			20.5	1	1.07215	1		0	0	0	-71.0414	-32.921
101	5	2	Unfenced	Under shrub	Lithraea caustica	August	2005	8			29.5	1	1.54285	1		0	0	0.00340136	-71.0414	-32.921
128	350	2	Unfenced	Open canopy	Lithraea caustica	August	2005	8			4.5	1	0.23535	1		1	83.0189	-0.830189	-71.0414	-32.921
171	1000	2	Fenced	Under shrub	Lithraea caustica	August	2005	8			15.5	2	0.81065	1		0	0	0.0689655	-71.0414	-32.921
189	613	2	Fenced	Open canopy	Lithraea caustica	August	2005	8			22.3	1	1.16629	1		0	0	0.0878049	-71.0414	-32.921
101	5	2	Unfenced	Under shrub	Lithraea caustica	August	2005	25			31.6	1	1.65268	1		0	0	0.0711864	-71.0414	-32.921
128	350	2	Unfenced	Open canopy	Lithraea caustica	August	2005	25			0	0	0	0	herbivory	1	100	-1	-71.0414	-32.921
171	1000	2	Fenced	Under shrub	Lithraea caustica	August	2005	25			16	2	0.8368	1		0	0	0.0322581	-71.0414	-32.921
189	613	2	Fenced	Open canopy	Lithraea caustica	August	2005	25			24	1	1.2552	1		0	0	0.0762332	-71.0414	-32.921
101	5	2	Unfenced	Under shrub	Lithraea caustica	September	2005	46	13.9155	36.4277	33.2	1	1.73636	1		0	0	0.0506329	-71.0414	-32.921
128	350	2	Unfenced	Open canopy	Lithraea caustica	September	2005	46	9.30689	0	0	0	0	0	herbivory	0	0	0	-71.0414	-32.921
171	1000	2	Fenced	Under shrub	Lithraea caustica	September	2005	46	15.573	48.1695	16.5	2	0.86295	1		0	0	0.03125	-71.0414	-32.921
189	613	2	Fenced	Open canopy	Lithraea caustica	September	2005	46	19.0401	0	24.5	1	1.28135	1		0	0	0.0208333	-71.0414	-32.921
101	5	2	Unfenced	Under shrub	Lithraea caustica	October	2005	75			43	2	2.2489	1		0	0	0	-71.0414	-32.921
128	350	2	Unfenced	Open canopy	Lithraea caustica	October	2005	75			0	0	0	0	herbivory	0	0	0	-71.0414	-32.921
171	1000	2	Fenced	Under shrub	Lithraea caustica	October	2005	75			21.6	2	1.12968	1		0	0	0	-71.0414	-32.921
189	613	2	Fenced	Open canopy	Lithraea caustica	October	2005	75			34.8	2	1.82004	1		0	0	0	-71.0414	-32.921
101	5	2	Unfenced	Under shrub	Lithraea caustica	November	2005	111	1.18598		46	2	2.4058	1		0	0	0	-71.0414	-32.921
128	350	2	Unfenced	Open canopy	Lithraea caustica	November	2005	111	0.188406		0	0	0	0	herbivory	0	0	0	-71.0414	-32.921
171	1000	2	Fenced	Under shrub	Lithraea caustica	November	2005	111	0.861009		26	2	1.3598	1		0	0	0	-71.0414	-32.921
189	613	2	Fenced	Open canopy	Lithraea caustica	November	2005	111	1.01781		34.8	2	1.82004	1		0	0	0	-71.0414	-32.921
101	5	2	Unfenced	Under shrub	Lithraea caustica	December	2005	153			0	0	0	0	herbivory	0	0	0	-71.0414	-32.921
128	350	2	Unfenced	Open canopy	Lithraea caustica	December	2005	153			0	0	0	0	herbivory	0	0	0	-71.0414	-32.921
171	1000	2	Fenced	Under shrub	Lithraea caustica	December	2005	153			35.1	3	1.83573	1		0	0	0	-71.0414	-32.921
189	613	2	Fenced	Open canopy	Lithraea caustica	December	2005	153			39.3	2	2.05539	1		0	0	0	-71.0414	-32.921
101	5	2	Unfenced	Under shrub	Lithraea caustica	January	2006	182	0.0152161		0	0	0	0	herbivory	0	0	0	-71.0414	-32.921
128	350	2	Unfenced	Open canopy	Lithraea caustica	January	2006	182	0.0579458		0	0	0	0	herbivory	0	0	0	-71.0414	-32.921
171	1000	2	Fenced	Under shrub	Lithraea caustica	January	2006	182	0.395662		35.2	3	1.84096	1		0	0	0	-71.0414	-32.921
189	613	2	Fenced	Open canopy	Lithraea caustica	January	2006	182	0.596798		0	0	0	0	desiccation	0	0	0	-71.0414	-32.921
101	5	2	Unfenced	Under shrub	Lithraea caustica	March	2006	237	0.884671		0	0	0	0	herbivory	0	0	0	-71.0414	-32.921
128	350	2	Unfenced	Open canopy	Lithraea caustica	March	2006	237	0.264741		0	0	0	0	herbivory	0	0	0	-71.0414	-32.921
171	1000	2	Fenced	Under shrub	Lithraea caustica	March	2006	237	0.604999		35.2	3	1.84096	1		0	0	0	-71.0414	-32.921
189	613	2	Fenced	Open canopy	Lithraea caustica	March	2006	237	1.32921		0	0	0	0	desiccation	0	0	0	-71.0414	-32.921
101	5	2	Unfenced	Under shrub	Lithraea caustica	January	2007	526			0	0	0	0	herbivory	0	0	0	-71.0414	-32.921
128	350	2	Unfenced	Open canopy	Lithraea caustica	January	2007	526			0	0	0	0	herbivory	0	0	0	-71.0414	-32.921
171	1000	2	Fenced	Under shrub	Lithraea caustica	January	2007	526			0	0	0	0	desiccation	0	0	0	-71.0414	-32.921
189	613	2	Fenced	Open canopy	Lithraea caustica	January	2007	526			0	0	0	0	desiccation	0	0	0	-71.0414	-32.921
110	410	2	Unfenced	Under shrub	Acacia caven	July	2005	0			29	1	1.5167	1		0	0	0	-71.0417	-32.9208
134	179	2	Unfenced	Open canopy	Acacia caven	July	2005	0			19.5	1	1.01985	1		0	0	0	-71.0417	-32.9208
166	550	2	Fenced	Under shrub	Acacia caven	July	2005	0			7.5	1	0.39225	1		0	0	0	-71.0417	-32.9208
199	948	2	Fenced	Open canopy	Acacia caven	July	2005	0			12.5	1	0.65375	1		0	0	0	-71.0417	-32.9208
110	410	2	Unfenced	Under shrub	Acacia caven	August	2005	8			29	1	1.5167	1		0	0	0	-71.0417	-32.9208
134	179	2	Unfenced	Open canopy	Acacia caven	August	2005	8			19.5	1	1.01985	1		0	0	0	-71.0417	-32.9208
166	550	2	Fenced	Under shrub	Acacia caven	August	2005	8			7.5	1	0.39225	1		0	0	0	-71.0417	-32.9208
199	948	2	Fenced	Open canopy	Acacia caven	August	2005	8			12.5	1	0.65375	1		0	0	0	-71.0417	-32.9208
110	410	2	Unfenced	Under shrub	Acacia caven	August	2005	25			29	1	1.5167	1		0	0	0	-71.0417	-32.9208
134	179	2	Unfenced	Open canopy	Acacia caven	August	2005	25			19.5	1	1.01985	1		0	0	0	-71.0417	-32.9208
166	550	2	Fenced	Under shrub	Acacia caven	August	2005	25			9	1	0.4707	1		0	0	0.2	-71.0417	-32.9208
199	948	2	Fenced	Open canopy	Acacia caven	August	2005	25			13.3	1	0.69559	1		0	0	0.064	-71.0417	-32.9208
110	410	2	Unfenced	Under shrub	Acacia caven	September	2005	46	15.5166	70.733	29.1	1	1.52193	1		0	0	0.00344828	-71.0417	-32.9208
134	179	2	Unfenced	Open canopy	Acacia caven	September	2005	46	16.173	28.932	21.9	1	1.14537	1		0	0	0.123077	-71.0417	-32.9208
166	550	2	Fenced	Under shrub	Acacia caven	September	2005	46	12.6253	78.4557	9	1	0.4707	1		0	0	0	-71.0417	-32.9208
199	948	2	Fenced	Open canopy	Acacia caven	September	2005	46	14.1024		18.4	1	0.96232	1		0	0	0.383459	-71.0417	-32.9208
110	410	2	Unfenced	Under shrub	Acacia caven	October	2005	75			40.35	2	2.1103	1		0	0	0	-71.0417	-32.9208
134	179	2	Unfenced	Open canopy	Acacia caven	October	2005	75			21.9	1	1.14537	1		0	0	0	-71.0417	-32.9208
166	550	2	Fenced	Under shrub	Acacia caven	October	2005	75			9	1	0.4707	1		0	0	0	-71.0417	-32.9208
199	948	2	Fenced	Open canopy	Acacia caven	October	2005	75			22.3	2	1.16629	1		0	0	0	-71.0417	-32.9208
110	410	2	Unfenced	Under shrub	Acacia caven	November	2005	111	5.06389		0	0	0	0	herbivory	1	100	0	-71.0417	-32.9208
134	179	2	Unfenced	Open canopy	Acacia caven	November	2005	111	6.57335		0	0	0	0	herbivory	1	100	0	-71.0417	-32.9208
166	550	2	Fenced	Under shrub	Acacia caven	November	2005	111	3.015		9	1	0.4707	1		0	0	0	-71.0417	-32.9208
199	948	2	Fenced	Open canopy	Acacia caven	November	2005	111	1.46486		25.9	2	1.35457	1		0	0	0	-71.0417	-32.9208
110	410	2	Unfenced	Under shrub	Acacia caven	December	2005	153			0	0	0	0	herbivory	0	0	0	-71.0417	-32.9208
134	179	2	Unfenced	Open canopy	Acacia caven	December	2005	153			0	0	0	0	herbivory	0	0	0	-71.0417	-32.9208
166	550	2	Fenced	Under shrub	Acacia caven	December	2005	153			9	1	0.4707	1		0	0	0	-71.0417	-32.9208
199	948	2	Fenced	Open canopy	Acacia caven	December	2005	153			29	2	1.5167	1		0	0	0	-71.0417	-32.9208
110	410	2	Unfenced	Under shrub	Acacia caven	January	2006	182	2.48292		0	0	0	0	herbivory	0	0	0	-71.0417	-32.9208
134	179	2	Unfenced	Open canopy	Acacia caven	January	2006	182	1.50303		0	0	0	0	herbivory	0	0	0	-71.0417	-32.9208
166	550	2	Fenced	Under shrub	Acacia caven	January	2006	182	0.913174		0	0	0	0	desiccation	0	0	0	-71.0417	-32.9208
199	948	2	Fenced	Open canopy	Acacia caven	January	2006	182	0.607533		29.8	2	1.55854	1		0	0	0	-71.0417	-32.9208
110	410	2	Unfenced	Under shrub	Acacia caven	March	2006	237	2.52985		0	0	0	0	herbivory	0	0	0	-71.0417	-32.9208
134	179	2	Unfenced	Open canopy	Acacia caven	March	2006	237	1.92398		0	0	0	0	herbivory	0	0	0	-71.0417	-32.9208
166	550	2	Fenced	Under shrub	Acacia caven	March	2006	237	1.3278		0	0	0	0	desiccation	0	0	0	-71.0417	-32.9208
199	948	2	Fenced	Open canopy	Acacia caven	March	2006	237	0.483092		29.8	2	1.55854	1		0	0	0	-71.0417	-32.9208
110	410	2	Unfenced	Under shrub	Acacia caven	January	2007	526			0	0	0	0	herbivory	0	0	0	-71.0417	-32.9208
134	179	2	Unfenced	Open canopy	Acacia caven	January	2007	526			0	0	0	0	herbivory	0	0	0	-71.0417	-32.9208
166	550	2	Fenced	Under shrub	Acacia caven	January	2007	526			0	0	0	0	desiccation	0	0	0	-71.0417	-32.9208
199	948	2	Fenced	Open canopy	Acacia caven	January	2007	526			0	0	0	0	desiccation	0	0	0	-71.0417	-32.9208
104	277	2	Unfenced	Under shrub	Acacia caven	July	2005	0			21.5	1	1.12445	1		0	0	0	-71.0419	-32.9207
142	880	2	Unfenced	Open canopy	Acacia caven	July	2005	0			13	1	0.6799	1		0	0	0	-71.0419	-32.9207
169	785	2	Fenced	Under shrub	Acacia caven	July	2005	0			3	1	0.1569	1		0	0	0	-71.0419	-32.9207
181	837	2	Fenced	Open canopy	Acacia caven	July	2005	0			4.2	1	0.21966	1		0	0	0	-71.0419	-32.9207
104	277	2	Unfenced	Under shrub	Acacia caven	August	2005	8			22	1	1.1506	1		0	0	0.0232558	-71.0419	-32.9207
142	880	2	Unfenced	Open canopy	Acacia caven	August	2005	8			13	1	0.6799	1		0	0	0	-71.0419	-32.9207
169	785	2	Fenced	Under shrub	Acacia caven	August	2005	8			3	1	0.1569	1		0	0	0	-71.0419	-32.9207
181	837	2	Fenced	Open canopy	Acacia caven	August	2005	8			4.2	1	0.21966	1		0	0	0	-71.0419	-32.9207
104	277	2	Unfenced	Under shrub	Acacia caven	August	2005	25			2.5	1	0.13075	1		1	88.6364	-0.886364	-71.0419	-32.9207
142	880	2	Unfenced	Open canopy	Acacia caven	August	2005	25			0.3	1	0.01569	1		1	97.6923	-0.976923	-71.0419	-32.9207
169	785	2	Fenced	Under shrub	Acacia caven	August	2005	25			4.5	1	0.23535	1		0	0	0.5	-71.0419	-32.9207
181	837	2	Fenced	Open canopy	Acacia caven	August	2005	25			4.2	1	0.21966	1		0	0	0	-71.0419	-32.9207
104	277	2	Unfenced	Under shrub	Acacia caven	September	2005	46	9.80359	65.9121	3.5	1	0.18305	1		0	0	0.4	-71.0419	-32.9207
142	880	2	Unfenced	Open canopy	Acacia caven	September	2005	46	11.5162	0	1.5	1	0.07845	1		0	0	4	-71.0419	-32.9207
169	785	2	Fenced	Under shrub	Acacia caven	September	2005	46	11.6963	38.719	4.5	1	0.23535	1		0	0	0	-71.0419	-32.9207
181	837	2	Fenced	Open canopy	Acacia caven	September	2005	46	8.84167		4.5	1	0.23535	1		0	0	0.0714286	-71.0419	-32.9207
104	277	2	Unfenced	Under shrub	Acacia caven	October	2005	75			0	0	0	0	herbivory	1	100	0	-71.0419	-32.9207
142	880	2	Unfenced	Open canopy	Acacia caven	October	2005	75			0	0	0	0	herbivory	1	100	0	-71.0419	-32.9207
169	785	2	Fenced	Under shrub	Acacia caven	October	2005	75			5	1	0.2615	1		0	0	0	-71.0419	-32.9207
181	837	2	Fenced	Open canopy	Acacia caven	October	2005	75			4.6	1	0.24058	1		0	0	0	-71.0419	-32.9207
104	277	2	Unfenced	Under shrub	Acacia caven	November	2005	111	1.20164		0	0	0	0	herbivory	0	0	0	-71.0419	-32.9207
142	880	2	Unfenced	Open canopy	Acacia caven	November	2005	111	0.664721		0	0	0	0	herbivory	0	0	0	-71.0419	-32.9207
169	785	2	Fenced	Under shrub	Acacia caven	November	2005	111	1.2275		5	1	0.2615	1		0	0	0	-71.0419	-32.9207
181	837	2	Fenced	Open canopy	Acacia caven	November	2005	111	1.41323		4.6	1	0.24058	1		0	0	0	-71.0419	-32.9207
104	277	2	Unfenced	Under shrub	Acacia caven	December	2005	153			0	0	0	0	herbivory	0	0	0	-71.0419	-32.9207
142	880	2	Unfenced	Open canopy	Acacia caven	December	2005	153			0	0	0	0	herbivory	0	0	0	-71.0419	-32.9207
169	785	2	Fenced	Under shrub	Acacia caven	December	2005	153			5	1	0.2615	1		0	0	0	-71.0419	-32.9207
181	837	2	Fenced	Open canopy	Acacia caven	December	2005	153			4.6	1	0.24058	1		0	0	0	-71.0419	-32.9207
104	277	2	Unfenced	Under shrub	Acacia caven	January	2006	182	0.312121		0	0	0	0	herbivory	0	0	0	-71.0419	-32.9207
142	880	2	Unfenced	Open canopy	Acacia caven	January	2006	182	0.211576		0	0	0	0	herbivory	0	0	0	-71.0419	-32.9207
169	785	2	Fenced	Under shrub	Acacia caven	January	2006	182	0.599542		0	0	0	0	desiccation	0	0	0	-71.0419	-32.9207
181	837	2	Fenced	Open canopy	Acacia caven	January	2006	182	0.0427472		0	0	0	0	desiccation	0	0	0	-71.0419	-32.9207
104	277	2	Unfenced	Under shrub	Acacia caven	March	2006	237	1.27425		0	0	0	0	herbivory	0	0	0	-71.0419	-32.9207
142	880	2	Unfenced	Open canopy	Acacia caven	March	2006	237	0.278441		0	0	0	0	herbivory	0	0	0	-71.0419	-32.9207
169	785	2	Fenced	Under shrub	Acacia caven	March	2006	237	0.71472		0	0	0	0	desiccation	0	0	0	-71.0419	-32.9207
181	837	2	Fenced	Open canopy	Acacia caven	March	2006	237	0.335279		0	0	0	0	desiccation	0	0	0	-71.0419	-32.9207
104	277	2	Unfenced	Under shrub	Acacia caven	January	2007	526			0	0	0	0	herbivory	0	0	0	-71.0419	-32.9207
142	880	2	Unfenced	Open canopy	Acacia caven	January	2007	526			0	0	0	0	herbivory	0	0	0	-71.0419	-32.9207
169	785	2	Fenced	Under shrub	Acacia caven	January	2007	526			0	0	0	0	desiccation	0	0	0	-71.0419	-32.9207
181	837	2	Fenced	Open canopy	Acacia caven	January	2007	526			0	0	0	0	desiccation	0	0	0	-71.0419	-32.9207
108	232	2	Unfenced	Under shrub	Acacia caven	July	2005	0			23	1	1.2029	1		0	0	0	-71.042	-32.9206
133	983	2	Unfenced	Open canopy	Acacia caven	July	2005	0			18.9	1	0.98847	1		0	0	0	-71.042	-32.9206
165	248	2	Fenced	Under shrub	Acacia caven	July	2005	0			17	1	0.8891	1		0	0	0	-71.042	-32.9206
185	168	2	Fenced	Open canopy	Acacia caven	July	2005	0			18.5	1	0.96755	1		0	0	0	-71.042	-32.9206
108	232	2	Unfenced	Under shrub	Acacia caven	August	2005	8			23.5	1	1.22905	1		0	0	0.0217391	-71.042	-32.9206
133	983	2	Unfenced	Open canopy	Acacia caven	August	2005	8			19.5	1	1.01985	1		0	0	0.031746	-71.042	-32.9206
165	248	2	Fenced	Under shrub	Acacia caven	August	2005	8			18.5	1	0.96755	1		0	0	0.0882353	-71.042	-32.9206
185	168	2	Fenced	Open canopy	Acacia caven	August	2005	8			18.5	1	0.96755	1		0	0	0	-71.042	-32.9206
108	232	2	Unfenced	Under shrub	Acacia caven	August	2005	25			26.5	1	1.38595	1		0	0	0.12766	-71.042	-32.9206
133	983	2	Unfenced	Open canopy	Acacia caven	August	2005	25			21.5	1	1.12445	1		0	0	0.102564	-71.042	-32.9206
165	248	2	Fenced	Under shrub	Acacia caven	August	2005	25			18.7	1	0.97801	1		0	0	0.0108108	-71.042	-32.9206
185	168	2	Fenced	Open canopy	Acacia caven	August	2005	25			19.7	1	1.03031	1		0	0	0.0648649	-71.042	-32.9206
108	232	2	Unfenced	Under shrub	Acacia caven	September	2005	46	14.7984	56.7014	40	2	2.092	1		0	0	0.509434	-71.042	-32.9206
133	983	2	Unfenced	Open canopy	Acacia caven	September	2005	46	10.7492	0	16.15	1	0.844645	1		1	24.8837	-0.248837	-71.042	-32.9206
165	248	2	Fenced	Under shrub	Acacia caven	September	2005	46	13.1758	33.5399	19.5	1	1.01985	1		0	0	0.0427807	-71.042	-32.9206
185	168	2	Fenced	Open canopy	Acacia caven	September	2005	46	11.2685	0	20.5	1	1.07215	1		0	0	0.0406091	-71.042	-32.9206
108	232	2	Unfenced	Under shrub	Acacia caven	October	2005	75			42	2	2.1966	1		0	0	0	-71.042	-32.9206
133	983	2	Unfenced	Open canopy	Acacia caven	October	2005	75			25.95	2	1.35718	1		0	0	0	-71.042	-32.9206
165	248	2	Fenced	Under shrub	Acacia caven	October	2005	75			20	1	1.046	1		0	0	0	-71.042	-32.9206
185	168	2	Fenced	Open canopy	Acacia caven	October	2005	75			21.9	1	1.14537	1		0	0	0	-71.042	-32.9206
108	232	2	Unfenced	Under shrub	Acacia caven	November	2005	111	2.1635		0	0	0	0	herbivory	1	100	0	-71.042	-32.9206
133	983	2	Unfenced	Open canopy	Acacia caven	November	2005	111	0.887886		26.75	2	1.39902	1		0	0	0	-71.042	-32.9206
165	248	2	Fenced	Under shrub	Acacia caven	November	2005	111	1.29647		20.5	1	1.07215	1		0	0	0	-71.042	-32.9206
185	168	2	Fenced	Open canopy	Acacia caven	November	2005	111	0.592593		22.5	1	1.17675	1		0	0	0	-71.042	-32.9206
108	232	2	Unfenced	Under shrub	Acacia caven	December	2005	153			0	0	0	0	herbivory	0	0	0	-71.042	-32.9206
133	983	2	Unfenced	Open canopy	Acacia caven	December	2005	153			0.2	2	0.01046	1		1	99.2523	0	-71.042	-32.9206
165	248	2	Fenced	Under shrub	Acacia caven	December	2005	153			22.1	1	1.15583	1		0	0	0	-71.042	-32.9206
185	168	2	Fenced	Open canopy	Acacia caven	December	2005	153			23	1	1.2029	1		0	0	0	-71.042	-32.9206
108	232	2	Unfenced	Under shrub	Acacia caven	January	2006	182	0.816327		0	0	0	0	herbivory	0	0	0	-71.042	-32.9206
133	983	2	Unfenced	Open canopy	Acacia caven	January	2006	182	0.111483		0	0	0	0	herbivory	1	100	0	-71.042	-32.9206
165	248	2	Fenced	Under shrub	Acacia caven	January	2006	182	0.665827		22.1	1	1.15583	1		0	0	0	-71.042	-32.9206
185	168	2	Fenced	Open canopy	Acacia caven	January	2006	182	0.110314		0	0	0	0	desiccation	0	0	0	-71.042	-32.9206
108	232	2	Unfenced	Under shrub	Acacia caven	March	2006	237	1.00193		0	0	0	0	herbivory	0	0	0	-71.042	-32.9206
133	983	2	Unfenced	Open canopy	Acacia caven	March	2006	237	0.225035		0	0	0	0	herbivory	0	0	0	-71.042	-32.9206
165	248	2	Fenced	Under shrub	Acacia caven	March	2006	237	0.687285		0	0	0	0	desiccation	0	0	0	-71.042	-32.9206
185	168	2	Fenced	Open canopy	Acacia caven	March	2006	237	0.30156		0	0	0	0	desiccation	0	0	0	-71.042	-32.9206
108	232	2	Unfenced	Under shrub	Acacia caven	January	2007	526			0	0	0	0	herbivory	0	0	0	-71.042	-32.9206
133	983	2	Unfenced	Open canopy	Acacia caven	January	2007	526			0	0	0	0	herbivory	0	0	0	-71.042	-32.9206
165	248	2	Fenced	Under shrub	Acacia caven	January	2007	526			0	0	0	0	desiccation	0	0	0	-71.042	-32.9206
185	168	2	Fenced	Open canopy	Acacia caven	January	2007	526			0	0	0	0	desiccation	0	0	0	-71.042	-32.9206
105	38	2	Unfenced	Under shrub	Acacia caven	July	2005	0			17	1	0.8891	1		0	0	0	-71.0419	-32.9209
144	924	2	Unfenced	Open canopy	Acacia caven	July	2005	0			21.9	1	1.14537	1		0	0	0	-71.0419	-32.9209
170	931	2	Fenced	Under shrub	Acacia caven	July	2005	0			14.5	2	0.75835	1		0	0	0	-71.0419	-32.9209
188	418	2	Fenced	Open canopy	Acacia caven	July	2005	0			13.5	1	0.70605	1		0	0	0	-71.0419	-32.9209
105	38	2	Unfenced	Under shrub	Acacia caven	August	2005	8			17.5	1	0.91525	1		0	0	0.0294118	-71.0419	-32.9209
144	924	2	Unfenced	Open canopy	Acacia caven	August	2005	8			2	1	0.1046	1		1	90.8676	-0.908676	-71.0419	-32.9209
170	931	2	Fenced	Under shrub	Acacia caven	August	2005	8			15	2	0.7845	1		0	0	0.0344828	-71.0419	-32.9209
188	418	2	Fenced	Open canopy	Acacia caven	August	2005	8			13.5	1	0.70605	1		0	0	0	-71.0419	-32.9209
105	38	2	Unfenced	Under shrub	Acacia caven	August	2005	25			19.2	1	1.00416	1		0	0	0.0971429	-71.0419	-32.9209
144	924	2	Unfenced	Open canopy	Acacia caven	August	2005	25			3.3	1	0.17259	1		0	0	0.65	-71.0419	-32.9209
170	931	2	Fenced	Under shrub	Acacia caven	August	2005	25			16.2	2	0.84726	1		0	0	0.08	-71.0419	-32.9209
188	418	2	Fenced	Open canopy	Acacia caven	August	2005	25			15.5	1	0.81065	1		0	0	0.148148	-71.0419	-32.9209
105	38	2	Unfenced	Under shrub	Acacia caven	September	2005	46	15.139	77.051	14.25	1	0.745275	1		1	25.7812	-0.257812	-71.0419	-32.9209
144	924	2	Unfenced	Open canopy	Acacia caven	September	2005	46	10.8886	15.1966	4.5	1	0.23535	1		0	0	0.363636	-71.0419	-32.9209
170	931	2	Fenced	Under shrub	Acacia caven	September	2005	46	12.6251	67.8307	22.7	2	1.18721	1		0	0	0.401235	-71.0419	-32.9209
188	418	2	Fenced	Open canopy	Acacia caven	September	2005	46	6.77723	0	17.2	1	0.89956	1		0	0	0.109677	-71.0419	-32.9209
105	38	2	Unfenced	Under shrub	Acacia caven	October	2005	75			0	0	0	0	herbivory	1	100	0	-71.0419	-32.9209
144	924	2	Unfenced	Open canopy	Acacia caven	October	2005	75			13.3	2	0.69559	1		0	0	0	-71.0419	-32.9209
170	931	2	Fenced	Under shrub	Acacia caven	October	2005	75			25.1	2	1.31273	1		0	0	0	-71.0419	-32.9209
188	418	2	Fenced	Open canopy	Acacia caven	October	2005	75			19.5	1	1.01985	1		0	0	0	-71.0419	-32.9209
105	38	2	Unfenced	Under shrub	Acacia caven	November	2005	111	2.97158		0	0	0	0	herbivory	0	0	0	-71.0419	-32.9209
144	924	2	Unfenced	Open canopy	Acacia caven	November	2005	111	1.23427		3.2	1	0.16736	1		1	75.9398	0	-71.0419	-32.9209
170	931	2	Fenced	Under shrub	Acacia caven	November	2005	111	1.95986		32	2	1.6736	1		0	0	0	-71.0419	-32.9209
188	418	2	Fenced	Open canopy	Acacia caven	November	2005	111	0.19042		19.5	1	1.01985	1		0	0	0	-71.0419	-32.9209
105	38	2	Unfenced	Under shrub	Acacia caven	December	2005	153			0	0	0	0	herbivory	0	0	0	-71.0419	-32.9209
144	924	2	Unfenced	Open canopy	Acacia caven	December	2005	153			0	0	0	0	herbivory	1	100	0	-71.0419	-32.9209
170	931	2	Fenced	Under shrub	Acacia caven	December	2005	153			55.5	2	2.90265	1		0	0	0	-71.0419	-32.9209
188	418	2	Fenced	Open canopy	Acacia caven	December	2005	153			19.5	1	1.01985	1		0	0	0	-71.0419	-32.9209
105	38	2	Unfenced	Under shrub	Acacia caven	January	2006	182	1.3369		0	0	0	0	herbivory	0	0	0	-71.0419	-32.9209
144	924	2	Unfenced	Open canopy	Acacia caven	January	2006	182	0.458779		0	0	0	0	herbivory	0	0	0	-71.0419	-32.9209
170	931	2	Fenced	Under shrub	Acacia caven	January	2006	182	0.925926		37.7	2	1.97171	1		1	32.0721	0	-71.0419	-32.9209
188	418	2	Fenced	Open canopy	Acacia caven	January	2006	182	0.113266		0	0	0	0	desiccation	0	0	0	-71.0419	-32.9209
105	38	2	Unfenced	Under shrub	Acacia caven	March	2006	237	1.53428		0	0	0	0	herbivory	0	0	0	-71.0419	-32.9209
144	924	2	Unfenced	Open canopy	Acacia caven	March	2006	237	0.518471		0	0	0	0	herbivory	0	0	0	-71.0419	-32.9209
170	931	2	Fenced	Under shrub	Acacia caven	March	2006	237	0.771325		37.7	2	1.97171	1		0	0	0	-71.0419	-32.9209
188	418	2	Fenced	Open canopy	Acacia caven	March	2006	237	0.0488162		0	0	0	0	desiccation	0	0	0	-71.0419	-32.9209
105	38	2	Unfenced	Under shrub	Acacia caven	January	2007	526			0	0	0	0	herbivory	0	0	0	-71.0419	-32.9209
144	924	2	Unfenced	Open canopy	Acacia caven	January	2007	526			0	0	0	0	herbivory	0	0	0	-71.0419	-32.9209
170	931	2	Fenced	Under shrub	Acacia caven	January	2007	526			0	0	0	0	desiccation	0	0	0	-71.0419	-32.9209
188	418	2	Fenced	Open canopy	Acacia caven	January	2007	526			0	0	0	0	desiccation	0	0	0	-71.0419	-32.9209
115	772	2	Unfenced	Under shrub	Acacia caven	July	2005	0			23.8	1	1.24474	1		0	0	0	-71.042	-32.9205
146	996	2	Unfenced	Open canopy	Acacia caven	July	2005	0			19	1	0.9937	1		0	0	0	-71.042	-32.9205
155	392	2	Fenced	Under shrub	Acacia caven	July	2005	0			20	1	1.046	1		0	0	0	-71.042	-32.9205
176	169	2	Fenced	Open canopy	Acacia caven	July	2005	0			6	1	0.3138	1		0	0	0	-71.042	-32.9205
115	772	2	Unfenced	Under shrub	Acacia caven	August	2005	8			23.8	1	1.24474	1		0	0	0	-71.042	-32.9205
146	996	2	Unfenced	Open canopy	Acacia caven	August	2005	8			1.5	1	0.07845	1		1	92.1053	-0.921053	-71.042	-32.9205
155	392	2	Fenced	Under shrub	Acacia caven	August	2005	8			20	1	1.046	1		0	0	0	-71.042	-32.9205
176	169	2	Fenced	Open canopy	Acacia caven	August	2005	8			7	1	0.3661	1		0	0	0.166667	-71.042	-32.9205
115	772	2	Unfenced	Under shrub	Acacia caven	August	2005	25			26	1	1.3598	1		0	0	0.092437	-71.042	-32.9205
146	996	2	Unfenced	Open canopy	Acacia caven	August	2005	25			2.7	1	0.14121	1		0	0	0.8	-71.042	-32.9205
155	392	2	Fenced	Under shrub	Acacia caven	August	2005	25			22	1	1.1506	1		0	0	0.1	-71.042	-32.9205
176	169	2	Fenced	Open canopy	Acacia caven	August	2005	25			8.3	1	0.43409	1		0	0	0.185714	-71.042	-32.9205
115	772	2	Unfenced	Under shrub	Acacia caven	September	2005	46	13.9956	57.3016	26.6	1	1.39118	1		0	0	0.0230769	-71.042	-32.9205
146	996	2	Unfenced	Open canopy	Acacia caven	September	2005	46	10.9608	29.4111	3.5	1	0.18305	1		0	0	0.296296	-71.042	-32.9205
155	392	2	Fenced	Under shrub	Acacia caven	September	2005	46	11.0006	63.0213	23.5	1	1.22905	1		0	0	0.0681818	-71.042	-32.9205
176	169	2	Fenced	Open canopy	Acacia caven	September	2005	46	10.83	0	9.5	1	0.49685	1		0	0	0.144578	-71.042	-32.9205
115	772	2	Unfenced	Under shrub	Acacia caven	October	2005	75			0.3	1	0.01569	1		1	98.8722	0	-71.042	-32.9205
146	996	2	Unfenced	Open canopy	Acacia caven	October	2005	75			0.1	1	0.00523	1		1	97.1429	0	-71.042	-32.9205
155	392	2	Fenced	Under shrub	Acacia caven	October	2005	75			25	1	1.3075	1		0	0	0	-71.042	-32.9205
176	169	2	Fenced	Open canopy	Acacia caven	October	2005	75			11.6	1	0.60668	1		0	0	0	-71.042	-32.9205
115	772	2	Unfenced	Under shrub	Acacia caven	November	2005	111	1.95018		0	0	0	0	herbivory	1	100	0	-71.042	-32.9205
146	996	2	Unfenced	Open canopy	Acacia caven	November	2005	111	1.14231		0	0	0	1		1	100	0	-71.042	-32.9205
155	392	2	Fenced	Under shrub	Acacia caven	November	2005	111	2.69599		35.6	2	1.86188	1		0	0	0	-71.042	-32.9205
176	169	2	Fenced	Open canopy	Acacia caven	November	2005	111	0.647614		13.1	1	0.68513	1		0	0	0	-71.042	-32.9205
115	772	2	Unfenced	Under shrub	Acacia caven	December	2005	153			0	0	0	0	herbivory	0	0	0	-71.042	-32.9205
146	996	2	Unfenced	Open canopy	Acacia caven	December	2005	153			0	0	0	1		0	0	0	-71.042	-32.9205
155	392	2	Fenced	Under shrub	Acacia caven	December	2005	153			41.1	2	2.14953	1		0	0	0	-71.042	-32.9205
176	169	2	Fenced	Open canopy	Acacia caven	December	2005	153			13.1	1	0.68513	1		0	0	0	-71.042	-32.9205
115	772	2	Unfenced	Under shrub	Acacia caven	January	2006	182	1.29403		0	0	0	0	herbivory	0	0	0	-71.042	-32.9205
146	996	2	Unfenced	Open canopy	Acacia caven	January	2006	182	0.689655		4	1	0.2092	1		0	0	0	-71.042	-32.9205
155	392	2	Fenced	Under shrub	Acacia caven	January	2006	182	1.14799		42	2	2.1966	1		0	0	0	-71.042	-32.9205
176	169	2	Fenced	Open canopy	Acacia caven	January	2006	182	0.195623		17	2	0.8891	1		0	0	0	-71.042	-32.9205
115	772	2	Unfenced	Under shrub	Acacia caven	March	2006	237	1.17302		0	0	0	0	herbivory	0	0	0	-71.042	-32.9205
146	996	2	Unfenced	Open canopy	Acacia caven	March	2006	237	0.648298		4.3	1	0.22489	1		0	0	0	-71.042	-32.9205
155	392	2	Fenced	Under shrub	Acacia caven	March	2006	237	0.786874		42	2	2.1966	1		0	0	0	-71.042	-32.9205
176	169	2	Fenced	Open canopy	Acacia caven	March	2006	237	0.300752		17	2	0.8891	1		0	0	0	-71.042	-32.9205
115	772	2	Unfenced	Under shrub	Acacia caven	January	2007	526			0	0	0	0	herbivory	0	0	0	-71.042	-32.9205
146	996	2	Unfenced	Open canopy	Acacia caven	January	2007	526			0	0	0	0	herbivory	1	0	0	-71.042	-32.9205
155	392	2	Fenced	Under shrub	Acacia caven	January	2007	526			0	0	0	0	desiccation	0	0	0	-71.042	-32.9205
176	169	2	Fenced	Open canopy	Acacia caven	January	2007	526			0	0	0	0	desiccation	0	0	0	-71.042	-32.9205
122	830	2	Unfenced	Under shrub	Lithraea caustica	July	2005	0			20	1	1.046	1		0	0	0	-71.0415	-32.9207
150	921	2	Unfenced	Open canopy	Lithraea caustica	July	2005	0			20	1	1.046	1		0	0	0	-71.0415	-32.9207
164	219	2	Fenced	Under shrub	Lithraea caustica	July	2005	0			25	1	1.3075	1		0	0	0	-71.0415	-32.9207
196	326	2	Fenced	Open canopy	Lithraea caustica	July	2005	0			10	1	0.523	1		0	0	0	-71.0415	-32.9207
122	830	2	Unfenced	Under shrub	Lithraea caustica	August	2005	8			20	1	1.046	1		0	0	0	-71.0415	-32.9207
150	921	2	Unfenced	Open canopy	Lithraea caustica	August	2005	8			20.8	1	1.08784	1		0	0	0.04	-71.0415	-32.9207
164	219	2	Fenced	Under shrub	Lithraea caustica	August	2005	8			25	1	1.3075	1		0	0	0	-71.0415	-32.9207
196	326	2	Fenced	Open canopy	Lithraea caustica	August	2005	8			10	1	0.523	1		0	0	0	-71.0415	-32.9207
122	830	2	Unfenced	Under shrub	Lithraea caustica	August	2005	25			24	1	1.2552	1		0	0	0.2	-71.0415	-32.9207
150	921	2	Unfenced	Open canopy	Lithraea caustica	August	2005	25			22	1	1.1506	1		0	0	0.0576923	-71.0415	-32.9207
164	219	2	Fenced	Under shrub	Lithraea caustica	August	2005	25			25.8	1	1.34934	1		0	0	0.032	-71.0415	-32.9207
196	326	2	Fenced	Open canopy	Lithraea caustica	August	2005	25			10.3	1	0.53869	1		0	0	0.03	-71.0415	-32.9207
122	830	2	Unfenced	Under shrub	Lithraea caustica	September	2005	46	12.0457	66.4301	24	1	1.2552	1		0	0	0	-71.0415	-32.9207
150	921	2	Unfenced	Open canopy	Lithraea caustica	September	2005	46	6.51585	0	24.7	1	1.29181	1		0	0	0.122727	-71.0415	-32.9207
164	219	2	Fenced	Under shrub	Lithraea caustica	September	2005	46	11.7495	73.0399	26.8	1	1.40164	1		0	0	0.0387597	-71.0415	-32.9207
196	326	2	Fenced	Open canopy	Lithraea caustica	September	2005	46	13.4549	0	10.3	1	0.53869	1		0	0	0	-71.0415	-32.9207
122	830	2	Unfenced	Under shrub	Lithraea caustica	October	2005	75			24	1	1.2552	1		0	0	0	-71.0415	-32.9207
150	921	2	Unfenced	Open canopy	Lithraea caustica	October	2005	75			0	0	0	1		1	100	0	-71.0415	-32.9207
164	219	2	Fenced	Under shrub	Lithraea caustica	October	2005	75			30.8	1	1.61084	1		0	0	0	-71.0415	-32.9207
196	326	2	Fenced	Open canopy	Lithraea caustica	October	2005	75			10.3	1	0.53869	1		0	0	0	-71.0415	-32.9207
122	830	2	Unfenced	Under shrub	Lithraea caustica	November	2005	111	1.12606		0	0	0	0	herbivory	1	100	0	-71.0415	-32.9207
150	921	2	Unfenced	Open canopy	Lithraea caustica	November	2005	111	0.53337		0.3	1	0.01569	1		0	0	0	-71.0415	-32.9207
164	219	2	Fenced	Under shrub	Lithraea caustica	November	2005	111	2.08589		44.6	2	2.33258	1		0	0	0	-71.0415	-32.9207
196	326	2	Fenced	Open canopy	Lithraea caustica	November	2005	111	0.808848		10.3	1	0.53869	1		0	0	0	-71.0415	-32.9207
122	830	2	Unfenced	Under shrub	Lithraea caustica	December	2005	153			0	0	0	0	herbivory	0	0	0	-71.0415	-32.9207
150	921	2	Unfenced	Open canopy	Lithraea caustica	December	2005	153			0	0	0	0	herbivory	1	100	0	-71.0415	-32.9207
164	219	2	Fenced	Under shrub	Lithraea caustica	December	2005	153			49	2	2.5627	1		0	0	0	-71.0415	-32.9207
196	326	2	Fenced	Open canopy	Lithraea caustica	December	2005	153			10.3	1	0.53869	1		0	0	0	-71.0415	-32.9207
122	830	2	Unfenced	Under shrub	Lithraea caustica	January	2006	182			0	0	0	0	herbivory	0	0	0	-71.0415	-32.9207
150	921	2	Unfenced	Open canopy	Lithraea caustica	January	2006	182	0.0681199		0	0	0	0	herbivory	0	0	0	-71.0415	-32.9207
164	219	2	Fenced	Under shrub	Lithraea caustica	January	2006	182	0.676968		50	2	2.615	1		0	0	0	-71.0415	-32.9207
196	326	2	Fenced	Open canopy	Lithraea caustica	January	2006	182	0.238663		0	0	0	0	desiccation	0	0	0	-71.0415	-32.9207
122	830	2	Unfenced	Under shrub	Lithraea caustica	March	2006	237	1.14848		0	0	0	0	herbivory	0	0	0	-71.0415	-32.9207
150	921	2	Unfenced	Open canopy	Lithraea caustica	March	2006	237	0.0789266		0	0	0	0	herbivory	0	0	0	-71.0415	-32.9207
164	219	2	Fenced	Under shrub	Lithraea caustica	March	2006	237	0.548974		50	2	2.615	1		0	0	0	-71.0415	-32.9207
196	326	2	Fenced	Open canopy	Lithraea caustica	March	2006	237	0.153022		0	0	0	0	desiccation	0	0	0	-71.0415	-32.9207
122	830	2	Unfenced	Under shrub	Lithraea caustica	January	2007	526			0	0	0	0	herbivory	0	0	0	-71.0415	-32.9207
150	921	2	Unfenced	Open canopy	Lithraea caustica	January	2007	526			0	0	0	0	herbivory	0	0	0	-71.0415	-32.9207
164	219	2	Fenced	Under shrub	Lithraea caustica	January	2007	526			0	0	0	0	desiccation	0	0	0	-71.0415	-32.9207
[truncated: 1,001 more rows]
[truncated: 2 more columns]
